# Supplementary material for: Predicting pKa for proteins using COSMO-RS
Source: PeerJ. 2013 Oct 31;1:e198. doi: 10.7717/peerj.198 (PMC3817581; doi:10.7717/peerj.198)
Supplement: Supplemental Information 1 [file peerj-01-198-s001.zip]

Archive with 1 entries (1 files):
- OMTKY3_PM6-DH+.pdb
