# Supplementary material for: Predicting pKa for proteins using COSMO-RS
Source: PeerJ. 2013 Oct 31;1:e198. doi: 10.7717/peerj.198 (PMC3817581; doi:10.7717/peerj.198)
Supplement: Supplemental Information 1 [file peerj-01-198-s001.zip › OMTKY3_PM6-DH+.pdb]

REMARK   /Users/martin/COSMOlogicAppData/COSMOthermX13/temp/OMTKY3_PM6-DH+.pdb
REMARK   Created by COSMOtherm  Sep 21 14:28:51 2013
ATOM      1  N1          1      -1.904  14.778  10.258  1.00  0.00
ATOM      2  C2          1      -2.696  15.871   9.569  1.00  0.00
ATOM      3  C3          1      -3.273  15.409   8.218  1.00  0.00
ATOM      4  O4          1      -4.455  15.596   7.957  1.00  0.00
ATOM      5  C5          1      -1.848  17.132   9.392  1.00  0.00
ATOM      6  C6          1      -1.700  17.982  10.676  1.00  0.00
ATOM      7  C7          1      -3.065  18.350  11.262  1.00  0.00
ATOM      8  C8          1      -0.812  17.302  11.719  1.00  0.00
ATOM      9  H9          1      -1.007  14.581   9.783  1.00  0.00
ATOM     10  H10         1      -1.672  15.073  11.240  1.00  0.00
ATOM     11  H11         1      -2.435  13.893  10.330  1.00  0.00
ATOM     12  H12         1      -3.590  16.116  10.237  1.00  0.00
ATOM     13  H13         1      -0.842  16.887   8.988  1.00  0.00
ATOM     14  H14         1      -2.310  17.773   8.604  1.00  0.00
ATOM     15  H15         1      -1.189  18.933  10.362  1.00  0.00
ATOM     16  H16         1      -3.649  17.464  11.547  1.00  0.00
ATOM     17  H17         1      -2.957  18.962  12.166  1.00  0.00
ATOM     18  H18         1      -3.669  18.926  10.551  1.00  0.00
ATOM     19  H19         1       0.163  17.015  11.305  1.00  0.00
ATOM     20  H20         1      -0.608  17.979  12.561  1.00  0.00
ATOM     21  H21         1      -1.272  16.406  12.161  1.00  0.00
ATOM     22  N22         1      -2.427  14.729   7.361  1.00  0.00
ATOM     23  C23         1      -2.896  14.323   6.009  1.00  0.00
ATOM     24  C24         1      -3.873  13.124   6.075  1.00  0.00
ATOM     25  O25         1      -4.734  12.997   5.207  1.00  0.00
ATOM     26  C26         1      -1.710  13.944   5.134  1.00  0.00
ATOM     27  H27         1      -1.405  14.738   7.492  1.00  0.00
ATOM     28  H28         1      -3.473  15.177   5.541  1.00  0.00
ATOM     29  H29         1      -1.030  14.798   4.978  1.00  0.00
ATOM     30  H30         1      -1.104  13.130   5.558  1.00  0.00
ATOM     31  H31         1      -2.036  13.626   4.132  1.00  0.00
ATOM     32  N32         1      -3.696  12.185   7.074  1.00  0.00
ATOM     33  C33         1      -4.632  11.055   7.286  1.00  0.00
ATOM     34  C34         1      -4.575  10.120   6.055  1.00  0.00
ATOM     35  O35         1      -5.576   9.782   5.415  1.00  0.00
ATOM     36  C36         1      -6.063  11.515   7.533  1.00  0.00
ATOM     37  H37         1      -3.014  12.342   7.826  1.00  0.00
ATOM     38  H38         1      -4.265  10.475   8.187  1.00  0.00
ATOM     39  H39         1      -6.125  12.182   8.404  1.00  0.00
ATOM     40  H40         1      -6.472  12.059   6.668  1.00  0.00
ATOM     41  H41         1      -6.730  10.664   7.726  1.00  0.00
ATOM     42  N42         1      -3.331   9.600   5.757  1.00  0.00
ATOM     43  C43         1      -3.058   8.817   4.533  1.00  0.00
ATOM     44  C44         1      -3.667   7.404   4.714  1.00  0.00
ATOM     45  O45         1      -3.062   6.414   5.094  1.00  0.00
ATOM     46  C46         1      -1.538   8.752   4.217  1.00  0.00
ATOM     47  C47         1      -1.071  10.103   3.671  1.00  0.00
ATOM     48  C48         1      -0.706   8.317   5.420  1.00  0.00
ATOM     49  H49         1      -2.502   9.846   6.319  1.00  0.00
ATOM     50  H50         1      -3.574   9.315   3.648  1.00  0.00
ATOM     51  H51         1      -1.418   7.977   3.409  1.00  0.00
ATOM     52  H52         1      -1.542  10.348   2.707  1.00  0.00
ATOM     53  H53         1      -1.288  10.932   4.355  1.00  0.00
ATOM     54  H54         1       0.021  10.110   3.521  1.00  0.00
ATOM     55  H55         1      -0.813   8.987   6.281  1.00  0.00
ATOM     56  H56         1      -0.980   7.300   5.747  1.00  0.00
ATOM     57  H57         1       0.368   8.279   5.188  1.00  0.00
ATOM     58  N58         1      -5.008   7.340   4.319  1.00  0.00
ATOM     59  C59         1      -5.848   6.195   4.716  1.00  0.00
ATOM     60  C60         1      -6.293   5.460   3.433  1.00  0.00
ATOM     61  O61         1      -7.015   5.966   2.580  1.00  0.00
ATOM     62  C62         1      -7.119   6.654   5.470  1.00  0.00
ATOM     63  O63         1      -6.758   7.316   6.683  1.00  0.00
ATOM     64  H64         1      -5.522   8.236   4.208  1.00  0.00
ATOM     65  H65         1      -5.250   5.511   5.391  1.00  0.00
ATOM     66  H66         1      -7.754   7.318   4.852  1.00  0.00
ATOM     67  H67         1      -7.717   5.782   5.808  1.00  0.00
ATOM     68  H68         1      -6.373   8.212   6.480  1.00  0.00
ATOM     69  N69         1      -5.872   4.147   3.367  1.00  0.00
ATOM     70  C70         1      -6.309   3.227   2.300  1.00  0.00
ATOM     71  C71         1      -6.843   1.971   3.011  1.00  0.00
ATOM     72  O72         1      -6.400   1.577   4.088  1.00  0.00
ATOM     73  C73         1      -5.156   2.809   1.339  1.00  0.00
ATOM     74  C74         1      -4.847   3.944   0.368  1.00  0.00
ATOM     75  C75         1      -3.902   2.371   2.091  1.00  0.00
ATOM     76  H76         1      -5.171   3.774   4.019  1.00  0.00
ATOM     77  H77         1      -7.126   3.724   1.696  1.00  0.00
ATOM     78  H78         1      -5.540   1.925   0.748  1.00  0.00
ATOM     79  H79         1      -4.493   4.841   0.894  1.00  0.00
ATOM     80  H80         1      -4.064   3.661  -0.346  1.00  0.00
ATOM     81  H81         1      -5.728   4.234  -0.219  1.00  0.00
ATOM     82  H82         1      -3.383   3.215   2.563  1.00  0.00
ATOM     83  H83         1      -4.132   1.644   2.882  1.00  0.00
ATOM     84  H84         1      -3.184   1.903   1.407  1.00  0.00
ATOM     85  N85         1      -7.821   1.233   2.350  1.00  0.00
ATOM     86  C86         1      -8.347   0.034   3.030  1.00  0.00
ATOM     87  C87         1      -7.485  -1.186   2.620  1.00  0.00
ATOM     88  O88         1      -7.379  -1.610   1.474  1.00  0.00
ATOM     89  C89         1      -9.796  -0.315   2.691  1.00  0.00
ATOM     90  C90         1     -10.238  -1.458   3.592  1.00  0.00
ATOM     91  O91         1      -9.846  -1.476   4.787  1.00  0.00
ATOM     92  O92         1     -10.956  -2.383   3.115  1.00  0.00
ATOM     93  H93         1      -8.336   1.590   1.543  1.00  0.00
ATOM     94  H94         1      -8.276   0.197   4.155  1.00  0.00
ATOM     95  H95         1     -10.467   0.559   2.832  1.00  0.00
ATOM     96  H96         1      -9.931  -0.611   1.618  1.00  0.00
ATOM     97  N97         1      -6.945  -1.864   3.705  1.00  0.00
ATOM     98  C98         1      -6.310  -3.179   3.539  1.00  0.00
ATOM     99  C99         1      -7.190  -4.322   4.115  1.00  0.00
ATOM    100  O100        1      -6.821  -5.488   3.969  1.00  0.00
ATOM    101  C101        1      -4.921  -3.243   4.156  1.00  0.00
ATOM    102  S102        1      -3.884  -1.851   3.647  1.00  0.00
ATOM    103  H103        1      -6.856  -1.410   4.622  1.00  0.00
ATOM    104  H104        1      -6.240  -3.399   2.421  1.00  0.00
ATOM    105  H105        1      -4.948  -3.205   5.271  1.00  0.00
ATOM    106  H106        1      -4.426  -4.209   3.900  1.00  0.00
ATOM    107  N107        1      -8.386  -4.013   4.733  1.00  0.00
ATOM    108  C108        1      -9.378  -5.060   5.066  1.00  0.00
ATOM    109  C109        1      -9.872  -5.841   3.829  1.00  0.00
ATOM    110  O110        1     -10.288  -6.991   3.950  1.00  0.00
ATOM    111  C111        1     -10.596  -4.447   5.798  1.00  0.00
ATOM    112  O112        1     -11.656  -4.184   4.888  1.00  0.00
ATOM    113  H113        1      -8.731  -3.032   4.815  1.00  0.00
ATOM    114  H114        1      -8.879  -5.822   5.740  1.00  0.00
ATOM    115  H115        1     -11.022  -5.173   6.520  1.00  0.00
ATOM    116  H116        1     -10.323  -3.512   6.329  1.00  0.00
ATOM    117  H117        1     -11.363  -3.452   4.198  1.00  0.00
ATOM    118  N118        1      -9.702  -5.263   2.578  1.00  0.00
ATOM    119  C119        1      -9.992  -6.024   1.341  1.00  0.00
ATOM    120  C120        1      -8.863  -7.043   1.007  1.00  0.00
ATOM    121  O121        1      -8.811  -7.530  -0.126  1.00  0.00
ATOM    122  C122        1     -10.082  -5.090   0.116  1.00  0.00
ATOM    123  C123        1     -10.956  -3.850   0.268  1.00  0.00
ATOM    124  C124        1     -10.340  -2.640  -0.403  1.00  0.00
ATOM    125  O125        1      -9.487  -2.777  -1.349  1.00  0.00
ATOM    126  O126        1     -10.658  -1.489  -0.032  1.00  0.00
ATOM    127  H127        1      -9.634  -4.238   2.476  1.00  0.00
ATOM    128  H128        1     -10.946  -6.611   1.466  1.00  0.00
ATOM    129  H129        1      -9.052  -4.770  -0.170  1.00  0.00
ATOM    130  H130        1     -10.450  -5.698  -0.741  1.00  0.00
ATOM    131  H131        1     -11.970  -4.026  -0.150  1.00  0.00
ATOM    132  H132        1     -11.144  -3.580   1.337  1.00  0.00
ATOM    133  N133        1      -7.951  -7.423   1.971  1.00  0.00
ATOM    134  C134        1      -6.688  -8.097   1.596  1.00  0.00
ATOM    135  C135        1      -6.466  -9.244   2.602  1.00  0.00
ATOM    136  O136        1      -7.068  -9.299   3.676  1.00  0.00
ATOM    137  C137        1      -5.499  -7.114   1.690  1.00  0.00
ATOM    138  C138        1      -5.555  -6.080   0.609  1.00  0.00
ATOM    139  C139        1      -6.479  -5.025   0.681  1.00  0.00
ATOM    140  C140        1      -4.681  -6.163  -0.484  1.00  0.00
ATOM    141  C141        1      -6.572  -4.082  -0.339  1.00  0.00
ATOM    142  C142        1      -4.737  -5.221  -1.507  1.00  0.00
ATOM    143  C143        1      -5.704  -4.214  -1.428  1.00  0.00
ATOM    144  O144        1      -5.928  -3.319  -2.464  1.00  0.00
ATOM    145  H145        1      -7.936  -7.004   2.914  1.00  0.00
ATOM    146  H146        1      -6.787  -8.493   0.544  1.00  0.00
ATOM    147  H147        1      -5.499  -6.615   2.695  1.00  0.00
ATOM    148  H148        1      -4.537  -7.675   1.643  1.00  0.00
ATOM    149  H149        1      -7.134  -4.937   1.551  1.00  0.00
ATOM    150  H150        1      -3.944  -6.973  -0.540  1.00  0.00
ATOM    151  H151        1      -7.290  -3.258  -0.284  1.00  0.00
ATOM    152  H152        1      -4.026  -5.281  -2.341  1.00  0.00
ATOM    153  H153        1      -5.149  -3.239  -3.081  1.00  0.00
ATOM    154  N154        1      -5.554 -10.226   2.282  1.00  0.00
ATOM    155  C155        1      -4.702 -10.278   1.071  1.00  0.00
ATOM    156  C156        1      -5.543 -10.656  -0.168  1.00  0.00
ATOM    157  O157        1      -6.457 -11.476  -0.175  1.00  0.00
ATOM    158  C158        1      -3.645 -11.366   1.353  1.00  0.00
ATOM    159  C159        1      -4.173 -12.195   2.537  1.00  0.00
ATOM    160  C160        1      -5.263 -11.357   3.220  1.00  0.00
ATOM    161  H161        1      -4.198  -9.277   0.915  1.00  0.00
ATOM    162  H162        1      -3.451 -12.001   0.470  1.00  0.00
ATOM    163  H163        1      -2.675 -10.893   1.601  1.00  0.00
ATOM    164  H164        1      -4.584 -13.160   2.185  1.00  0.00
ATOM    165  H165        1      -3.360 -12.448   3.241  1.00  0.00
ATOM    166  H166        1      -6.188 -11.939   3.413  1.00  0.00
ATOM    167  H167        1      -4.919 -10.934   4.199  1.00  0.00
ATOM    168  N168        1      -5.199  -9.941  -1.298  1.00  0.00
ATOM    169  C169        1      -5.796 -10.230  -2.620  1.00  0.00
ATOM    170  C170        1      -4.844 -11.220  -3.323  1.00  0.00
ATOM    171  O171        1      -3.663 -10.955  -3.567  1.00  0.00
ATOM    172  C172        1      -5.957  -8.937  -3.437  1.00  0.00
ATOM    173  C173        1      -7.180  -8.165  -2.932  1.00  0.00
ATOM    174  C174        1      -7.279  -6.748  -3.514  1.00  0.00
ATOM    175  C175        1      -8.402  -6.005  -2.784  1.00  0.00
ATOM    176  N176        1      -8.470  -4.542  -3.163  1.00  0.00
ATOM    177  H177        1      -4.333  -9.348  -1.314  1.00  0.00
ATOM    178  H178        1      -6.813 -10.692  -2.460  1.00  0.00
ATOM    179  H179        1      -5.041  -8.313  -3.369  1.00  0.00
ATOM    180  H180        1      -6.057  -9.182  -4.518  1.00  0.00
ATOM    181  H181        1      -8.105  -8.731  -3.167  1.00  0.00
ATOM    182  H182        1      -7.151  -8.098  -1.819  1.00  0.00
ATOM    183  H183        1      -6.311  -6.222  -3.388  1.00  0.00
ATOM    184  H184        1      -7.470  -6.789  -4.605  1.00  0.00
ATOM    185  H185        1      -9.391  -6.479  -3.000  1.00  0.00
ATOM    186  H186        1      -8.253  -6.093  -1.674  1.00  0.00
ATOM    187  H187        1      -8.886  -4.406  -4.101  1.00  0.00
ATOM    188  H188        1      -9.041  -3.992  -2.454  1.00  0.00
ATOM    189  H189        1      -7.529  -4.102  -3.185  1.00  0.00
ATOM    190  N190        1      -5.331 -12.468  -3.652  1.00  0.00
ATOM    191  C191        1      -4.441 -13.535  -4.191  1.00  0.00
ATOM    192  C192        1      -3.950 -13.171  -5.606  1.00  0.00
ATOM    193  O193        1      -2.765 -13.301  -5.912  1.00  0.00
ATOM    194  C194        1      -5.280 -14.825  -4.176  1.00  0.00
ATOM    195  C195        1      -6.744 -14.399  -3.968  1.00  0.00
ATOM    196  C196        1      -6.720 -12.968  -3.411  1.00  0.00
ATOM    197  H197        1      -3.527 -13.628  -3.540  1.00  0.00
ATOM    198  H198        1      -5.160 -15.416  -5.103  1.00  0.00
ATOM    199  H199        1      -4.943 -15.489  -3.355  1.00  0.00
ATOM    200  H200        1      -7.306 -14.443  -4.921  1.00  0.00
ATOM    201  H201        1      -7.267 -15.088  -3.279  1.00  0.00
ATOM    202  H202        1      -7.457 -12.314  -3.925  1.00  0.00
ATOM    203  H203        1      -6.945 -12.945  -2.319  1.00  0.00
ATOM    204  N204        1      -4.896 -12.761  -6.531  1.00  0.00
ATOM    205  C205        1      -4.482 -12.058  -7.768  1.00  0.00
ATOM    206  C206        1      -4.636 -10.544  -7.486  1.00  0.00
ATOM    207  O207        1      -5.484 -10.102  -6.714  1.00  0.00
ATOM    208  C208        1      -5.372 -12.453  -8.938  1.00  0.00
ATOM    209  H209        1      -5.859 -12.572  -6.224  1.00  0.00
ATOM    210  H210        1      -3.406 -12.315  -7.994  1.00  0.00
ATOM    211  H211        1      -5.327 -13.538  -9.124  1.00  0.00
ATOM    212  H212        1      -6.431 -12.203  -8.775  1.00  0.00
ATOM    213  H213        1      -5.059 -11.958  -9.868  1.00  0.00
ATOM    214  N214        1      -3.746  -9.707  -8.136  1.00  0.00
ATOM    215  C215        1      -3.775  -8.260  -7.864  1.00  0.00
ATOM    216  C216        1      -4.219  -7.473  -9.117  1.00  0.00
ATOM    217  O217        1      -4.208  -7.923 -10.253  1.00  0.00
ATOM    218  C218        1      -2.396  -7.736  -7.452  1.00  0.00
ATOM    219  S219        1      -2.320  -7.404  -5.681  1.00  0.00
ATOM    220  H220        1      -3.080 -10.040  -8.840  1.00  0.00
ATOM    221  H221        1      -4.559  -8.095  -7.052  1.00  0.00
ATOM    222  H222        1      -1.584  -8.473  -7.668  1.00  0.00
ATOM    223  H223        1      -2.094  -6.824  -8.026  1.00  0.00
ATOM    224  N224        1      -4.684  -6.187  -8.832  1.00  0.00
ATOM    225  C225        1      -4.653  -5.150  -9.880  1.00  0.00
ATOM    226  C226        1      -3.173  -4.821 -10.173  1.00  0.00
ATOM    227  O227        1      -2.279  -4.958  -9.337  1.00  0.00
ATOM    228  C228        1      -5.398  -3.861  -9.395  1.00  0.00
ATOM    229  O229        1      -4.730  -3.356  -8.233  1.00  0.00
ATOM    230  C230        1      -6.834  -4.150  -8.993  1.00  0.00
ATOM    231  H231        1      -4.555  -5.790  -7.891  1.00  0.00
ATOM    232  H232        1      -5.162  -5.543 -10.805  1.00  0.00
ATOM    233  H233        1      -5.337  -3.094 -10.205  1.00  0.00
ATOM    234  H234        1      -4.117  -2.578  -8.527  1.00  0.00
ATOM    235  H235        1      -6.889  -4.770  -8.089  1.00  0.00
ATOM    236  H236        1      -7.371  -3.218  -8.771  1.00  0.00
ATOM    237  H237        1      -7.387  -4.672  -9.784  1.00  0.00
ATOM    238  N238        1      -2.904  -4.388 -11.457  1.00  0.00
ATOM    239  C239        1      -1.512  -4.161 -11.906  1.00  0.00
ATOM    240  C240        1      -1.336  -2.718 -12.430  1.00  0.00
ATOM    241  O241        1      -0.454  -2.442 -13.250  1.00  0.00
ATOM    242  C242        1      -1.108  -5.170 -12.992  1.00  0.00
ATOM    243  C243        1      -1.126  -6.632 -12.491  1.00  0.00
ATOM    244  C244        1      -0.712  -7.561 -13.639  1.00  0.00
ATOM    245  C245        1      -0.218  -6.832 -11.274  1.00  0.00
ATOM    246  H246        1      -3.625  -4.376 -12.186  1.00  0.00
ATOM    247  H247        1      -0.814  -4.275 -11.021  1.00  0.00
ATOM    248  H248        1      -1.774  -5.073 -13.874  1.00  0.00
ATOM    249  H249        1      -0.094  -4.907 -13.360  1.00  0.00
ATOM    250  H250        1      -2.174  -6.891 -12.189  1.00  0.00
ATOM    251  H251        1      -1.369  -7.449 -14.509  1.00  0.00
ATOM    252  H252        1       0.313  -7.361 -13.975  1.00  0.00
ATOM    253  H253        1      -0.751  -8.612 -13.332  1.00  0.00
ATOM    254  H254        1      -0.580  -6.265 -10.406  1.00  0.00
ATOM    255  H255        1      -0.184  -7.886 -10.975  1.00  0.00
ATOM    256  H256        1       0.812  -6.516 -11.474  1.00  0.00
ATOM    257  N257        1      -2.197  -1.765 -11.946  1.00  0.00
ATOM    258  C258        1      -2.080  -0.336 -12.294  1.00  0.00
ATOM    259  C259        1      -0.949   0.314 -11.474  1.00  0.00
ATOM    260  O260        1      -0.367  -0.241 -10.540  1.00  0.00
ATOM    261  C261        1      -3.434   0.349 -12.016  1.00  0.00
ATOM    262  C262        1      -3.676   0.804 -10.582  1.00  0.00
ATOM    263  C263        1      -3.810  -0.253  -9.493  1.00  0.00
ATOM    264  O264        1      -3.675  -1.490  -9.728  1.00  0.00
ATOM    265  O265        1      -4.061   0.175  -8.338  1.00  0.00
ATOM    266  H266        1      -2.851  -1.936 -11.124  1.00  0.00
ATOM    267  H267        1      -1.825  -0.243 -13.392  1.00  0.00
ATOM    268  H268        1      -3.527   1.231 -12.690  1.00  0.00
ATOM    269  H269        1      -4.255  -0.335 -12.333  1.00  0.00
ATOM    270  H270        1      -2.893   1.522 -10.256  1.00  0.00
ATOM    271  H271        1      -4.618   1.404 -10.565  1.00  0.00
ATOM    272  N272        1      -0.581   1.599 -11.842  1.00  0.00
ATOM    273  C273        1       0.411   2.332 -11.030  1.00  0.00
ATOM    274  C274        1      -0.352   3.342 -10.141  1.00  0.00
ATOM    275  O275        1      -0.860   4.378 -10.571  1.00  0.00
ATOM    276  C276        1       1.436   3.078 -11.897  1.00  0.00
ATOM    277  C277        1       2.616   3.567 -11.103  1.00  0.00
ATOM    278  C278        1       3.193   2.763 -10.103  1.00  0.00
ATOM    279  C279        1       3.179   4.820 -11.389  1.00  0.00
ATOM    280  C280        1       4.302   3.195  -9.385  1.00  0.00
ATOM    281  C281        1       4.307   5.271 -10.696  1.00  0.00
ATOM    282  C282        1       4.850   4.448  -9.703  1.00  0.00
ATOM    283  O283        1       5.938   4.817  -8.942  1.00  0.00
ATOM    284  H284        1      -1.014   2.098 -12.625  1.00  0.00
ATOM    285  H285        1       0.962   1.579 -10.370  1.00  0.00
ATOM    286  H286        1       1.800   2.399 -12.706  1.00  0.00
ATOM    287  H287        1       0.943   3.919 -12.436  1.00  0.00
ATOM    288  H288        1       2.753   1.784  -9.869  1.00  0.00
ATOM    289  H289        1       2.740   5.456 -12.162  1.00  0.00
ATOM    290  H290        1       4.741   2.589  -8.594  1.00  0.00
ATOM    291  H291        1       4.748   6.238 -10.930  1.00  0.00
ATOM    292  H292        1       6.384   5.651  -9.288  1.00  0.00
ATOM    293  N293        1      -0.478   2.954  -8.816  1.00  0.00
ATOM    294  C294        1      -0.824   3.938  -7.763  1.00  0.00
ATOM    295  C295        1       0.327   3.879  -6.730  1.00  0.00
ATOM    296  O296        1       0.264   3.132  -5.750  1.00  0.00
ATOM    297  C297        1      -2.149   3.657  -7.031  1.00  0.00
ATOM    298  C298        1      -3.315   3.194  -7.896  1.00  0.00
ATOM    299  C299        1      -3.692   4.110  -9.063  1.00  0.00
ATOM    300  N300        1      -4.218   5.430  -8.627  1.00  0.00
ATOM    301  C301        1      -3.424   6.567  -8.575  1.00  0.00
ATOM    302  N302        1      -2.180   6.634  -9.183  1.00  0.00
ATOM    303  N303        1      -3.846   7.639  -7.819  1.00  0.00
ATOM    304  H304        1       0.072   2.128  -8.484  1.00  0.00
ATOM    305  H305        1      -0.880   4.967  -8.218  1.00  0.00
ATOM    306  H306        1      -1.979   2.901  -6.231  1.00  0.00
ATOM    307  H307        1      -2.430   4.583  -6.480  1.00  0.00
ATOM    308  H308        1      -3.109   2.174  -8.303  1.00  0.00
ATOM    309  H309        1      -4.202   3.045  -7.240  1.00  0.00
ATOM    310  H310        1      -2.844   4.231  -9.778  1.00  0.00
ATOM    311  H311        1      -4.518   3.635  -9.656  1.00  0.00
ATOM    312  H312        1      -5.000   5.366  -7.950  1.00  0.00
ATOM    313  H313        1      -1.882   5.846  -9.784  1.00  0.00
ATOM    314  H314        1      -1.843   7.543  -9.514  1.00  0.00
ATOM    315  H315        1      -4.791   7.650  -7.426  1.00  0.00
ATOM    316  H316        1      -3.476   8.573  -8.014  1.00  0.00
ATOM    317  N317        1       1.454   4.623  -6.979  1.00  0.00
ATOM    318  C318        1       2.643   4.540  -6.088  1.00  0.00
ATOM    319  C319        1       2.232   4.924  -4.652  1.00  0.00
ATOM    320  O320        1       1.710   6.001  -4.369  1.00  0.00
ATOM    321  C321        1       3.659   5.555  -6.642  1.00  0.00
ATOM    322  C322        1       2.887   6.445  -7.632  1.00  0.00
ATOM    323  C323        1       1.635   5.653  -8.046  1.00  0.00
ATOM    324  H324        1       3.043   3.483  -6.124  1.00  0.00
ATOM    325  H325        1       4.117   6.157  -5.837  1.00  0.00
ATOM    326  H326        1       4.487   5.022  -7.154  1.00  0.00
ATOM    327  H327        1       2.603   7.404  -7.158  1.00  0.00
ATOM    328  H328        1       3.501   6.702  -8.513  1.00  0.00
ATOM    329  H329        1       0.739   6.304  -8.125  1.00  0.00
ATOM    330  H330        1       1.783   5.144  -9.026  1.00  0.00
ATOM    331  N331        1       2.573   3.986  -3.693  1.00  0.00
ATOM    332  C332        1       2.170   4.185  -2.288  1.00  0.00
ATOM    333  C333        1       3.438   4.011  -1.438  1.00  0.00
ATOM    334  O334        1       4.307   3.163  -1.644  1.00  0.00
ATOM    335  C335        1       1.090   3.203  -1.813  1.00  0.00
ATOM    336  C336        1      -0.282   3.458  -2.477  1.00  0.00
ATOM    337  C337        1      -1.326   2.521  -1.857  1.00  0.00
ATOM    338  C338        1      -0.736   4.914  -2.328  1.00  0.00
ATOM    339  H339        1       2.797   3.013  -3.978  1.00  0.00
ATOM    340  H340        1       1.786   5.245  -2.177  1.00  0.00
ATOM    341  H341        1       1.403   2.159  -2.011  1.00  0.00
ATOM    342  H342        1       0.989   3.279  -0.709  1.00  0.00
ATOM    343  H343        1      -0.191   3.228  -3.574  1.00  0.00
ATOM    344  H344        1      -1.086   1.463  -2.042  1.00  0.00
ATOM    345  H345        1      -1.403   2.661  -0.772  1.00  0.00
ATOM    346  H346        1      -2.318   2.717  -2.283  1.00  0.00
ATOM    347  H347        1      -0.777   5.227  -1.280  1.00  0.00
ATOM    348  H348        1      -0.072   5.594  -2.879  1.00  0.00
ATOM    349  H349        1      -1.741   5.053  -2.748  1.00  0.00
ATOM    350  N350        1       3.527   4.828  -0.325  1.00  0.00
ATOM    351  C351        1       4.793   4.862   0.436  1.00  0.00
ATOM    352  C352        1       4.461   4.314   1.840  1.00  0.00
ATOM    353  O353        1       3.735   4.915   2.636  1.00  0.00
ATOM    354  C354        1       5.321   6.285   0.530  1.00  0.00
ATOM    355  S355        1       6.777   6.276   1.601  1.00  0.00
ATOM    356  H356        1       2.923   5.656  -0.207  1.00  0.00
ATOM    357  H357        1       5.551   4.183  -0.087  1.00  0.00
ATOM    358  H358        1       5.535   6.700  -0.482  1.00  0.00
ATOM    359  H359        1       4.576   6.978   0.992  1.00  0.00
ATOM    360  N360        1       4.943   3.041   2.080  1.00  0.00
ATOM    361  C361        1       4.725   2.345   3.352  1.00  0.00
ATOM    362  C362        1       5.428   3.001   4.528  1.00  0.00
ATOM    363  O363        1       6.255   3.906   4.408  1.00  0.00
ATOM    364  H364        1       5.729   2.683   1.506  1.00  0.00
ATOM    365  H365        1       3.615   2.248   3.555  1.00  0.00
ATOM    366  H366        1       5.120   1.281   3.249  1.00  0.00
ATOM    367  N367        1       5.199   2.409   5.771  1.00  0.00
ATOM    368  C368        1       5.820   2.976   6.987  1.00  0.00
ATOM    369  C369        1       7.269   2.480   7.185  1.00  0.00
ATOM    370  O370        1       8.013   3.076   7.957  1.00  0.00
ATOM    371  C371        1       4.970   2.712   8.241  1.00  0.00
ATOM    372  O372        1       4.454   1.381   8.285  1.00  0.00
ATOM    373  H373        1       4.334   1.858   5.934  1.00  0.00
ATOM    374  H374        1       5.910   4.111   6.870  1.00  0.00
ATOM    375  H375        1       5.542   2.928   9.165  1.00  0.00
ATOM    376  H376        1       4.043   3.331   8.223  1.00  0.00
ATOM    377  H377        1       5.114   0.692   8.572  1.00  0.00
ATOM    378  N378        1       7.675   1.339   6.498  1.00  0.00
ATOM    379  C379        1       9.109   1.143   6.146  1.00  0.00
ATOM    380  C380        1       9.721   2.383   5.425  1.00  0.00
ATOM    381  O381        1      10.874   2.737   5.648  1.00  0.00
ATOM    382  C382        1       9.255  -0.081   5.242  1.00  0.00
ATOM    383  C383        1       8.331  -0.155   4.032  1.00  0.00
ATOM    384  O384        1       7.549   0.794   3.747  1.00  0.00
ATOM    385  O385        1       8.378  -1.228   3.373  1.00  0.00
ATOM    386  H386        1       7.026   0.981   5.770  1.00  0.00
ATOM    387  H387        1       9.694   0.993   7.099  1.00  0.00
ATOM    388  H388        1      10.309  -0.175   4.889  1.00  0.00
ATOM    389  H389        1       9.110  -1.011   5.844  1.00  0.00
ATOM    390  N390        1       8.850   3.046   4.585  1.00  0.00
ATOM    391  C391        1       9.177   4.129   3.635  1.00  0.00
ATOM    392  C392        1       9.707   3.536   2.298  1.00  0.00
ATOM    393  O393        1      10.600   4.079   1.639  1.00  0.00
ATOM    394  C394        1      10.129   5.169   4.231  1.00  0.00
ATOM    395  C395        1       9.945   6.541   3.608  1.00  0.00
ATOM    396  O396        1       9.341   7.447   4.180  1.00  0.00
ATOM    397  N397        1      10.606   6.776   2.409  1.00  0.00
ATOM    398  H398        1       7.973   2.534   4.311  1.00  0.00
ATOM    399  H399        1       8.173   4.628   3.417  1.00  0.00
ATOM    400  H400        1       9.948   5.252   5.330  1.00  0.00
ATOM    401  H401        1      11.187   4.828   4.156  1.00  0.00
ATOM    402  H402        1      10.892   5.943   1.871  1.00  0.00
ATOM    403  H403        1      10.307   7.552   1.799  1.00  0.00
ATOM    404  N404        1       9.192   2.309   1.919  1.00  0.00
ATOM    405  C405        1       9.423   1.762   0.564  1.00  0.00
ATOM    406  C406        1       8.205   2.174  -0.295  1.00  0.00
ATOM    407  O407        1       7.122   2.464   0.195  1.00  0.00
ATOM    408  C408        1       9.514   0.228   0.619  1.00  0.00
ATOM    409  C409        1      10.880  -0.225   1.147  1.00  0.00
ATOM    410  C410        1      10.852  -1.717   1.499  1.00  0.00
ATOM    411  C411        1      12.223  -2.172   1.998  1.00  0.00
ATOM    412  N412        1      12.148  -3.575   2.562  1.00  0.00
ATOM    413  H413        1       8.368   1.892   2.404  1.00  0.00
ATOM    414  H414        1      10.370   2.202   0.137  1.00  0.00
ATOM    415  H415        1       8.702  -0.188   1.262  1.00  0.00
ATOM    416  H416        1       9.334  -0.203  -0.388  1.00  0.00
ATOM    417  H417        1      11.667  -0.017   0.394  1.00  0.00
ATOM    418  H418        1      11.154   0.367   2.045  1.00  0.00
ATOM    419  H419        1      10.066  -1.892   2.274  1.00  0.00
ATOM    420  H420        1      10.539  -2.314   0.618  1.00  0.00
ATOM    421  H421        1      12.978  -2.149   1.173  1.00  0.00
ATOM    422  H422        1      12.613  -1.485   2.789  1.00  0.00
ATOM    423  H423        1      11.438  -3.637   3.308  1.00  0.00
ATOM    424  H424        1      11.897  -4.266   1.836  1.00  0.00
ATOM    425  H425        1      13.053  -3.867   2.968  1.00  0.00
ATOM    426  N426        1       8.456   2.280  -1.666  1.00  0.00
ATOM    427  C427        1       7.338   2.584  -2.578  1.00  0.00
ATOM    428  C428        1       6.736   1.266  -3.105  1.00  0.00
ATOM    429  O429        1       7.427   0.287  -3.376  1.00  0.00
ATOM    430  C430        1       7.841   3.410  -3.801  1.00  0.00
ATOM    431  O431        1       8.657   4.518  -3.363  1.00  0.00
ATOM    432  C432        1       6.689   4.034  -4.564  1.00  0.00
ATOM    433  H433        1       9.238   1.758  -2.086  1.00  0.00
ATOM    434  H434        1       6.555   3.177  -2.004  1.00  0.00
ATOM    435  H435        1       8.490   2.781  -4.457  1.00  0.00
ATOM    436  H436        1       9.359   4.204  -2.728  1.00  0.00
ATOM    437  H437        1       5.988   3.280  -4.948  1.00  0.00
ATOM    438  H438        1       6.110   4.739  -3.939  1.00  0.00
ATOM    439  H439        1       7.058   4.600  -5.441  1.00  0.00
ATOM    440  N440        1       5.379   1.313  -3.346  1.00  0.00
ATOM    441  C441        1       4.620   0.105  -3.720  1.00  0.00
ATOM    442  C442        1       3.856   0.507  -4.998  1.00  0.00
ATOM    443  O443        1       3.310   1.595  -5.154  1.00  0.00
ATOM    444  C444        1       3.655  -0.335  -2.602  1.00  0.00
ATOM    445  C445        1       4.442  -0.809  -1.411  1.00  0.00
ATOM    446  C446        1       4.981   0.102  -0.488  1.00  0.00
ATOM    447  C447        1       4.713  -2.181  -1.273  1.00  0.00
ATOM    448  C448        1       5.822  -0.334   0.535  1.00  0.00
ATOM    449  C449        1       5.542  -2.642  -0.258  1.00  0.00
ATOM    450  C450        1       6.112  -1.706   0.631  1.00  0.00
ATOM    451  O451        1       6.955  -2.226   1.551  1.00  0.00
ATOM    452  H452        1       4.794   2.075  -2.935  1.00  0.00
ATOM    453  H453        1       5.335  -0.746  -3.933  1.00  0.00
ATOM    454  H454        1       2.963   0.489  -2.319  1.00  0.00
ATOM    455  H455        1       3.014  -1.153  -2.998  1.00  0.00
ATOM    456  H456        1       4.767   1.174  -0.581  1.00  0.00
ATOM    457  H457        1       4.284  -2.891  -1.981  1.00  0.00
ATOM    458  H458        1       6.267   0.378   1.228  1.00  0.00
ATOM    459  H459        1       5.767  -3.699  -0.142  1.00  0.00
ATOM    460  H460        1       7.405  -1.515   2.213  1.00  0.00
ATOM    461  N461        1       3.902  -0.439  -6.012  1.00  0.00
ATOM    462  C462        1       3.394  -0.143  -7.361  1.00  0.00
ATOM    463  C463        1       1.947   0.335  -7.415  1.00  0.00
ATOM    464  O464        1       1.591   1.168  -8.246  1.00  0.00
ATOM    465  H465        1       4.057  -1.440  -5.786  1.00  0.00
ATOM    466  H466        1       4.029   0.657  -7.832  1.00  0.00
ATOM    467  H467        1       3.517  -1.044  -8.016  1.00  0.00
ATOM    468  N468        1       1.041  -0.278  -6.563  1.00  0.00
ATOM    469  C469        1      -0.338   0.250  -6.441  1.00  0.00
ATOM    470  C470        1      -0.871  -0.165  -5.068  1.00  0.00
ATOM    471  O471        1      -0.190  -0.834  -4.288  1.00  0.00
ATOM    472  C472        1      -1.210  -0.269  -7.580  1.00  0.00
ATOM    473  C473        1      -1.321  -1.773  -7.630  1.00  0.00
ATOM    474  O474        1      -1.743  -2.438  -6.668  1.00  0.00
ATOM    475  N475        1      -0.872  -2.415  -8.759  1.00  0.00
ATOM    476  H476        1       1.351  -0.882  -5.792  1.00  0.00
ATOM    477  H477        1      -0.307   1.393  -6.471  1.00  0.00
ATOM    478  H478        1      -2.252   0.154  -7.525  1.00  0.00
ATOM    479  H479        1      -0.810   0.135  -8.550  1.00  0.00
ATOM    480  H480        1      -0.673  -1.856  -9.597  1.00  0.00
ATOM    481  H481        1      -1.149  -3.390  -8.921  1.00  0.00
ATOM    482  N482        1      -2.144   0.248  -4.723  1.00  0.00
ATOM    483  C483        1      -2.705  -0.155  -3.416  1.00  0.00
ATOM    484  C484        1      -2.890  -1.681  -3.309  1.00  0.00
ATOM    485  O485        1      -2.854  -2.234  -2.207  1.00  0.00
ATOM    486  C486        1      -4.046   0.543  -3.146  1.00  0.00
ATOM    487  C487        1      -4.402   0.467  -1.656  1.00  0.00
ATOM    488  C488        1      -5.889   0.719  -1.393  1.00  0.00
ATOM    489  C489        1      -6.744  -0.468  -1.838  1.00  0.00
ATOM    490  N490        1      -8.043  -0.546  -1.071  1.00  0.00
ATOM    491  H491        1      -2.764   0.718  -5.388  1.00  0.00
ATOM    492  H492        1      -1.947   0.134  -2.614  1.00  0.00
ATOM    493  H493        1      -4.002   1.609  -3.465  1.00  0.00
ATOM    494  H494        1      -4.852   0.101  -3.771  1.00  0.00
ATOM    495  H495        1      -4.113  -0.522  -1.237  1.00  0.00
ATOM    496  H496        1      -3.802   1.212  -1.093  1.00  0.00
ATOM    497  H497        1      -6.022   0.922  -0.300  1.00  0.00
ATOM    498  H498        1      -6.223   1.648  -1.905  1.00  0.00
ATOM    499  H499        1      -6.972  -0.398  -2.931  1.00  0.00
ATOM    500  H500        1      -6.195  -1.436  -1.697  1.00  0.00
ATOM    501  H501        1      -8.582   0.330  -1.138  1.00  0.00
ATOM    502  H502        1      -8.657  -1.349  -1.443  1.00  0.00
ATOM    503  H503        1      -7.869  -0.753  -0.059  1.00  0.00
ATOM    504  N504        1      -3.216  -2.419  -4.437  1.00  0.00
ATOM    505  C505        1      -3.168  -3.901  -4.348  1.00  0.00
ATOM    506  C506        1      -1.806  -4.429  -3.825  1.00  0.00
ATOM    507  O507        1      -1.762  -5.253  -2.920  1.00  0.00
ATOM    508  C508        1      -3.522  -4.527  -5.686  1.00  0.00
ATOM    509  S509        1      -3.968  -6.235  -5.344  1.00  0.00
ATOM    510  H510        1      -3.034  -2.045  -5.396  1.00  0.00
ATOM    511  H511        1      -3.924  -4.207  -3.548  1.00  0.00
ATOM    512  H512        1      -4.398  -4.026  -6.180  1.00  0.00
ATOM    513  H513        1      -2.717  -4.403  -6.454  1.00  0.00
ATOM    514  N514        1      -0.673  -3.881  -4.396  1.00  0.00
ATOM    515  C515        1       0.680  -4.258  -3.935  1.00  0.00
ATOM    516  C516        1       0.867  -3.799  -2.460  1.00  0.00
ATOM    517  O517        1       1.040  -4.626  -1.574  1.00  0.00
ATOM    518  C518        1       1.729  -3.637  -4.862  1.00  0.00
ATOM    519  C519        1       3.167  -3.793  -4.421  1.00  0.00
ATOM    520  O520        1       4.012  -2.926  -4.691  1.00  0.00
ATOM    521  N521        1       3.538  -4.889  -3.688  1.00  0.00
ATOM    522  H522        1      -0.740  -3.229  -5.201  1.00  0.00
ATOM    523  H523        1       0.767  -5.388  -3.930  1.00  0.00
ATOM    524  H524        1       1.634  -4.091  -5.885  1.00  0.00
ATOM    525  H525        1       1.522  -2.550  -5.020  1.00  0.00
ATOM    526  H526        1       2.920  -5.674  -3.505  1.00  0.00
ATOM    527  H527        1       4.515  -5.041  -3.450  1.00  0.00
ATOM    528  N528        1       0.863  -2.438  -2.232  1.00  0.00
ATOM    529  C529        1       1.030  -1.825  -0.893  1.00  0.00
ATOM    530  C530        1       0.220  -2.566   0.197  1.00  0.00
ATOM    531  O531        1       0.810  -3.035   1.166  1.00  0.00
ATOM    532  C532        1       0.664  -0.329  -0.971  1.00  0.00
ATOM    533  C533        1       0.505   0.255   0.403  1.00  0.00
ATOM    534  C534        1       1.625   0.678   1.134  1.00  0.00
ATOM    535  C535        1      -0.777   0.327   0.970  1.00  0.00
ATOM    536  C536        1       1.463   1.125   2.448  1.00  0.00
ATOM    537  C537        1      -0.927   0.754   2.288  1.00  0.00
ATOM    538  C538        1       0.193   1.140   3.029  1.00  0.00
ATOM    539  H539        1       0.509  -1.796  -2.960  1.00  0.00
ATOM    540  H540        1       2.117  -1.931  -0.584  1.00  0.00
ATOM    541  H541        1       1.461   0.220  -1.535  1.00  0.00
ATOM    542  H542        1      -0.260  -0.172  -1.575  1.00  0.00
ATOM    543  H543        1       2.620   0.647   0.688  1.00  0.00
ATOM    544  H544        1      -1.653   0.029   0.396  1.00  0.00
ATOM    545  H545        1       2.331   1.455   3.033  1.00  0.00
ATOM    546  H546        1      -1.913   0.773   2.751  1.00  0.00
ATOM    547  H547        1       0.060   1.442   4.063  1.00  0.00
ATOM    548  N548        1      -1.148  -2.664   0.030  1.00  0.00
ATOM    549  C549        1      -2.029  -3.227   1.076  1.00  0.00
ATOM    550  C550        1      -1.835  -4.758   1.247  1.00  0.00
ATOM    551  O551        1      -2.054  -5.252   2.352  1.00  0.00
ATOM    552  C552        1      -3.494  -2.955   0.771  1.00  0.00
ATOM    553  S553        1      -4.153  -1.523   1.642  1.00  0.00
ATOM    554  H554        1      -1.618  -2.301  -0.816  1.00  0.00
ATOM    555  H555        1      -1.717  -2.785   2.078  1.00  0.00
ATOM    556  H556        1      -3.668  -2.759  -0.321  1.00  0.00
ATOM    557  H557        1      -4.126  -3.847   0.992  1.00  0.00
ATOM    558  N558        1      -1.439  -5.493   0.154  1.00  0.00
ATOM    559  C559        1      -1.020  -6.909   0.275  1.00  0.00
ATOM    560  C560        1       0.231  -6.991   1.183  1.00  0.00
ATOM    561  O561        1       0.180  -7.650   2.218  1.00  0.00
ATOM    562  C562        1      -0.757  -7.508  -1.108  1.00  0.00
ATOM    563  C563        1      -1.926  -8.348  -1.559  1.00  0.00
ATOM    564  O564        1      -2.855  -8.634  -0.781  1.00  0.00
ATOM    565  N565        1      -1.950  -8.789  -2.853  1.00  0.00
ATOM    566  H566        1      -1.291  -5.055  -0.773  1.00  0.00
ATOM    567  H567        1      -1.839  -7.488   0.809  1.00  0.00
ATOM    568  H568        1      -0.543  -6.698  -1.862  1.00  0.00
ATOM    569  H569        1       0.173  -8.126  -1.116  1.00  0.00
ATOM    570  H570        1      -1.189  -8.628  -3.501  1.00  0.00
ATOM    571  H571        1      -2.686  -9.440  -3.162  1.00  0.00
ATOM    572  N572        1       1.360  -6.312   0.781  1.00  0.00
ATOM    573  C573        1       2.535  -6.122   1.671  1.00  0.00
ATOM    574  C574        1       2.130  -5.736   3.113  1.00  0.00
ATOM    575  O575        1       2.713  -6.260   4.066  1.00  0.00
ATOM    576  C576        1       3.443  -5.054   1.080  1.00  0.00
ATOM    577  H577        1       1.312  -5.657  -0.021  1.00  0.00
ATOM    578  H578        1       3.086  -7.120   1.754  1.00  0.00
ATOM    579  H579        1       2.911  -4.099   0.915  1.00  0.00
ATOM    580  H580        1       4.300  -4.843   1.735  1.00  0.00
ATOM    581  H581        1       3.852  -5.365   0.108  1.00  0.00
ATOM    582  N582        1       1.090  -4.850   3.296  1.00  0.00
ATOM    583  C583        1       0.606  -4.476   4.644  1.00  0.00
ATOM    584  C584        1       0.111  -5.747   5.358  1.00  0.00
ATOM    585  O585        1       0.636  -6.107   6.429  1.00  0.00
ATOM    586  C586        1      -0.532  -3.417   4.567  1.00  0.00
ATOM    587  C587        1      -1.189  -3.268   5.942  1.00  0.00
ATOM    588  C588        1       0.027  -2.078   4.092  1.00  0.00
ATOM    589  H589        1       0.717  -4.285   2.510  1.00  0.00
ATOM    590  H590        1       1.468  -4.049   5.252  1.00  0.00
ATOM    591  H591        1      -1.304  -3.778   3.835  1.00  0.00
ATOM    592  H592        1      -1.752  -4.157   6.239  1.00  0.00
ATOM    593  H593        1      -0.445  -3.052   6.729  1.00  0.00
ATOM    594  H594        1      -1.891  -2.425   5.945  1.00  0.00
ATOM    595  H595        1       0.680  -2.171   3.205  1.00  0.00
ATOM    596  H596        1      -0.779  -1.385   3.825  1.00  0.00
ATOM    597  H597        1       0.620  -1.590   4.878  1.00  0.00
ATOM    598  N598        1      -0.902  -6.484   4.808  1.00  0.00
ATOM    599  C599        1      -1.487  -7.639   5.531  1.00  0.00
ATOM    600  C600        1      -0.425  -8.742   5.741  1.00  0.00
ATOM    601  O601        1      -0.286  -9.283   6.839  1.00  0.00
ATOM    602  C602        1      -2.746  -8.162   4.781  1.00  0.00
ATOM    603  C603        1      -3.329  -9.357   5.534  1.00  0.00
ATOM    604  C604        1      -3.773  -7.034   4.656  1.00  0.00
ATOM    605  H605        1      -1.254  -6.297   3.847  1.00  0.00
ATOM    606  H606        1      -1.784  -7.299   6.568  1.00  0.00
ATOM    607  H607        1      -2.443  -8.492   3.754  1.00  0.00
ATOM    608  H608        1      -3.693  -9.080   6.531  1.00  0.00
ATOM    609  H609        1      -4.187  -9.790   4.989  1.00  0.00
ATOM    610  H610        1      -2.601 -10.167   5.663  1.00  0.00
ATOM    611  H611        1      -3.435  -6.253   3.956  1.00  0.00
ATOM    612  H612        1      -4.739  -7.402   4.286  1.00  0.00
ATOM    613  H613        1      -3.974  -6.547   5.618  1.00  0.00
ATOM    614  N614        1       0.337  -9.104   4.648  1.00  0.00
ATOM    615  C615        1       1.633  -9.827   4.744  1.00  0.00
ATOM    616  C616        1       2.459  -9.436   5.994  1.00  0.00
ATOM    617  O617        1       2.963 -10.303   6.714  1.00  0.00
ATOM    618  C618        1       2.444  -9.504   3.476  1.00  0.00
ATOM    619  C619        1       3.711 -10.337   3.350  1.00  0.00
ATOM    620  C620        1       4.590  -9.824   2.220  1.00  0.00
ATOM    621  O621        1       4.412  -8.689   1.720  1.00  0.00
ATOM    622  O622        1       5.516 -10.587   1.818  1.00  0.00
ATOM    623  H623        1       0.229  -8.576   3.759  1.00  0.00
ATOM    624  H624        1       1.422 -10.931   4.820  1.00  0.00
ATOM    625  H625        1       1.807  -9.646   2.575  1.00  0.00
ATOM    626  H626        1       2.713  -8.416   3.450  1.00  0.00
ATOM    627  H627        1       4.303 -10.318   4.289  1.00  0.00
ATOM    628  H628        1       3.474 -11.407   3.183  1.00  0.00
ATOM    629  N629        1       2.634  -8.096   6.232  1.00  0.00
ATOM    630  C630        1       3.485  -7.559   7.311  1.00  0.00
ATOM    631  C631        1       2.781  -7.437   8.688  1.00  0.00
ATOM    632  O632        1       3.504  -7.159   9.665  1.00  0.00
ATOM    633  C633        1       3.932  -6.135   6.918  1.00  0.00
ATOM    634  O634        1       2.932  -5.196   7.348  1.00  0.00
ATOM    635  H635        1       2.240  -7.383   5.583  1.00  0.00
ATOM    636  H636        1       4.382  -8.229   7.451  1.00  0.00
ATOM    637  H637        1       4.849  -5.824   7.461  1.00  0.00
ATOM    638  H638        1       4.087  -6.025   5.824  1.00  0.00
ATOM    639  H639        1       2.068  -5.333   6.820  1.00  0.00
ATOM    640  N640        1       1.447  -7.721   8.810  1.00  0.00
ATOM    641  C641        1       0.746  -7.326   9.993  1.00  0.00
ATOM    642  C642        1       0.253  -6.048  10.205  1.00  0.00
ATOM    643  O643        1      -0.281  -5.672  11.291  1.00  0.00
ATOM    644  H644        1       0.865  -7.775   7.956  1.00  0.00
ATOM    645  H645        1       0.700  -8.057  10.782  1.00  0.00
ATOM    646  N646        1       0.199  -5.091   9.128  1.00  0.00
ATOM    647  C647        1       0.279  -3.665   9.461  1.00  0.00
ATOM    648  C648        1       1.576  -3.166  10.092  1.00  0.00
ATOM    649  O649        1       1.585  -2.133  10.766  1.00  0.00
ATOM    650  H650        1       0.725  -5.335   8.275  1.00  0.00
ATOM    651  H651        1       0.121  -3.064   8.517  1.00  0.00
ATOM    652  H652        1      -0.558  -3.400  10.155  1.00  0.00
ATOM    653  N653        1       2.753  -3.881   9.905  1.00  0.00
ATOM    654  C654        1       4.048  -3.224  10.174  1.00  0.00
ATOM    655  C655        1       4.410  -2.289   8.998  1.00  0.00
ATOM    656  O656        1       4.932  -1.193   9.214  1.00  0.00
ATOM    657  C657        1       5.176  -4.239  10.523  1.00  0.00
ATOM    658  O658        1       5.406  -5.145   9.444  1.00  0.00
ATOM    659  C659        1       4.847  -5.005  11.792  1.00  0.00
ATOM    660  H660        1       2.793  -4.682   9.249  1.00  0.00
ATOM    661  H661        1       3.924  -2.542  11.075  1.00  0.00
ATOM    662  H662        1       6.145  -3.685  10.595  1.00  0.00
ATOM    663  H663        1       4.721  -5.898   9.448  1.00  0.00
ATOM    664  H664        1       4.618  -4.341  12.635  1.00  0.00
ATOM    665  H665        1       3.973  -5.662  11.645  1.00  0.00
ATOM    666  H666        1       5.685  -5.644  12.100  1.00  0.00
ATOM    667  N667        1       4.117  -2.728   7.716  1.00  0.00
ATOM    668  C668        1       3.777  -1.774   6.642  1.00  0.00
ATOM    669  C669        1       2.364  -1.198   6.937  1.00  0.00
ATOM    670  O670        1       1.355  -1.884   7.021  1.00  0.00
ATOM    671  C671        1       3.694  -2.475   5.276  1.00  0.00
ATOM    672  C672        1       3.824  -1.438   4.139  1.00  0.00
ATOM    673  C673        1       5.280  -0.978   4.050  1.00  0.00
ATOM    674  C674        1       3.358  -2.020   2.807  1.00  0.00
ATOM    675  H675        1       3.670  -3.663   7.569  1.00  0.00
ATOM    676  H676        1       4.558  -0.964   6.619  1.00  0.00
ATOM    677  H677        1       4.491  -3.241   5.182  1.00  0.00
ATOM    678  H678        1       2.737  -3.044   5.186  1.00  0.00
ATOM    679  H679        1       3.176  -0.555   4.376  1.00  0.00
ATOM    680  H680        1       5.940  -1.779   3.684  1.00  0.00
ATOM    681  H681        1       5.408  -0.143   3.336  1.00  0.00
ATOM    682  H682        1       5.672  -0.644   5.015  1.00  0.00
ATOM    683  H683        1       3.882  -2.951   2.563  1.00  0.00
ATOM    684  H684        1       2.274  -2.230   2.798  1.00  0.00
ATOM    685  H685        1       3.546  -1.325   1.979  1.00  0.00
ATOM    686  N686        1       2.361   0.173   7.083  1.00  0.00
ATOM    687  C687        1       1.154   1.014   7.061  1.00  0.00
ATOM    688  C688        1       1.467   2.132   6.053  1.00  0.00
ATOM    689  O689        1       2.525   2.144   5.411  1.00  0.00
ATOM    690  C690        1       0.804   1.562   8.480  1.00  0.00
ATOM    691  O691        1       1.910   2.295   9.017  1.00  0.00
ATOM    692  C692        1       0.397   0.443   9.420  1.00  0.00
ATOM    693  H693        1       3.248   0.710   7.122  1.00  0.00
ATOM    694  H694        1       0.273   0.409   6.690  1.00  0.00
ATOM    695  H695        1       0.011   2.345   8.405  1.00  0.00
ATOM    696  H696        1       2.731   1.728   9.061  1.00  0.00
ATOM    697  H697        1      -0.482  -0.102   9.053  1.00  0.00
ATOM    698  H698        1       1.189  -0.310   9.564  1.00  0.00
ATOM    699  H699        1       0.147   0.835  10.415  1.00  0.00
ATOM    700  N700        1       0.520   3.101   5.812  1.00  0.00
ATOM    701  C701        1       0.817   4.134   4.789  1.00  0.00
ATOM    702  C702        1       1.565   5.290   5.492  1.00  0.00
ATOM    703  O703        1       1.040   6.037   6.309  1.00  0.00
ATOM    704  C704        1      -0.466   4.621   4.106  1.00  0.00
ATOM    705  C705        1      -0.191   5.374   2.784  1.00  0.00
ATOM    706  C706        1       0.649   4.552   1.804  1.00  0.00
ATOM    707  C707        1      -1.521   5.766   2.129  1.00  0.00
ATOM    708  H708        1      -0.359   3.188   6.335  1.00  0.00
ATOM    709  H709        1       1.492   3.671   4.000  1.00  0.00
ATOM    710  H710        1      -1.125   3.752   3.900  1.00  0.00
ATOM    711  H711        1      -1.053   5.281   4.786  1.00  0.00
ATOM    712  H712        1       0.371   6.309   3.033  1.00  0.00
ATOM    713  H713        1       0.164   3.608   1.536  1.00  0.00
ATOM    714  H714        1       0.830   5.117   0.881  1.00  0.00
ATOM    715  H715        1       1.642   4.314   2.215  1.00  0.00
ATOM    716  H716        1      -2.075   4.891   1.771  1.00  0.00
ATOM    717  H717        1      -2.176   6.299   2.830  1.00  0.00
ATOM    718  H718        1      -1.364   6.420   1.262  1.00  0.00
ATOM    719  N719        1       2.919   5.384   5.171  1.00  0.00
ATOM    720  C720        1       3.666   6.638   5.424  1.00  0.00
ATOM    721  C721        1       2.983   7.817   4.687  1.00  0.00
ATOM    722  O722        1       2.707   8.862   5.272  1.00  0.00
ATOM    723  C723        1       5.128   6.561   4.939  1.00  0.00
ATOM    724  O724        1       5.942   6.023   5.990  1.00  0.00
ATOM    725  H725        1       3.284   4.832   4.366  1.00  0.00
ATOM    726  H726        1       3.645   6.857   6.530  1.00  0.00
ATOM    727  H727        1       5.238   5.940   4.022  1.00  0.00
ATOM    728  H728        1       5.535   7.575   4.746  1.00  0.00
ATOM    729  H729        1       6.396   5.187   5.643  1.00  0.00
ATOM    730  N730        1       2.672   7.616   3.358  1.00  0.00
ATOM    731  C731        1       2.012   8.683   2.578  1.00  0.00
ATOM    732  C732        1       1.627   8.111   1.206  1.00  0.00
ATOM    733  O733        1       2.174   7.140   0.698  1.00  0.00
ATOM    734  C734        1       2.886   9.943   2.407  1.00  0.00
ATOM    735  C735        1       4.210   9.698   1.797  1.00  0.00
ATOM    736  N736        1       4.441   9.708   0.410  1.00  0.00
ATOM    737  C737        1       5.457   9.491   2.398  1.00  0.00
ATOM    738  C738        1       5.815   9.516   0.224  1.00  0.00
ATOM    739  N739        1       6.447   9.385   1.418  1.00  0.00
ATOM    740  H740        1       3.012   6.789   2.818  1.00  0.00
ATOM    741  H741        1       1.075   9.002   3.147  1.00  0.00
ATOM    742  H742        1       2.322  10.717   1.837  1.00  0.00
ATOM    743  H743        1       3.030  10.400   3.421  1.00  0.00
ATOM    744  H744        1       3.736   9.846  -0.315  1.00  0.00
ATOM    745  H745        1       5.688   9.413   3.445  1.00  0.00
ATOM    746  H746        1       6.290   9.473  -0.756  1.00  0.00
ATOM    747  N747        1       0.582   8.762   0.566  1.00  0.00
ATOM    748  C748        1       0.309   8.462  -0.859  1.00  0.00
ATOM    749  C749        1       1.499   9.011  -1.688  1.00  0.00
ATOM    750  O750        1       2.092  10.041  -1.354  1.00  0.00
ATOM    751  C751        1      -0.983   9.152  -1.322  1.00  0.00
ATOM    752  C752        1      -2.202   8.601  -0.635  1.00  0.00
ATOM    753  C753        1      -2.934   7.565  -1.233  1.00  0.00
ATOM    754  C754        1      -2.634   9.135   0.588  1.00  0.00
ATOM    755  C755        1      -4.084   7.071  -0.614  1.00  0.00
ATOM    756  C756        1      -3.783   8.632   1.203  1.00  0.00
ATOM    757  C757        1      -4.508   7.595   0.612  1.00  0.00
ATOM    758  H758        1       0.218   9.657   0.909  1.00  0.00
ATOM    759  H759        1       0.224   7.345  -0.975  1.00  0.00
ATOM    760  H760        1      -0.917  10.255  -1.168  1.00  0.00
ATOM    761  H761        1      -1.083   9.043  -2.428  1.00  0.00
ATOM    762  H762        1      -2.615   7.150  -2.190  1.00  0.00
ATOM    763  H763        1      -2.082   9.950   1.066  1.00  0.00
ATOM    764  H764        1      -4.656   6.277  -1.098  1.00  0.00
ATOM    765  H765        1      -4.118   9.062   2.153  1.00  0.00
ATOM    766  H766        1      -5.399   7.197   1.104  1.00  0.00
ATOM    767  N767        1       1.813   8.343  -2.849  1.00  0.00
ATOM    768  C768        1       2.967   8.774  -3.655  1.00  0.00
ATOM    769  C769        1       4.205   7.934  -3.352  1.00  0.00
ATOM    770  O770        1       4.263   7.059  -2.498  1.00  0.00
ATOM    771  H771        1       1.492   7.380  -3.047  1.00  0.00
ATOM    772  H772        1       2.693   8.679  -4.741  1.00  0.00
ATOM    773  H773        1       3.183   9.863  -3.488  1.00  0.00
ATOM    774  N774        1       5.281   8.197  -4.201  1.00  0.00
ATOM    775  C775        1       6.547   7.454  -4.039  1.00  0.00
ATOM    776  C776        1       7.297   7.916  -2.762  1.00  0.00
ATOM    777  O777        1       7.296   9.085  -2.372  1.00  0.00
ATOM    778  C778        1       7.464   7.653  -5.255  1.00  0.00
ATOM    779  C779        1       6.888   6.995  -6.512  1.00  0.00
ATOM    780  C780        1       7.788   7.168  -7.737  1.00  0.00
ATOM    781  C781        1       7.993   8.612  -8.182  1.00  0.00
ATOM    782  N782        1       6.725   9.203  -8.760  1.00  0.00
ATOM    783  H783        1       5.337   9.067  -4.741  1.00  0.00
ATOM    784  H784        1       6.275   6.355  -3.924  1.00  0.00
ATOM    785  H785        1       7.649   8.735  -5.430  1.00  0.00
ATOM    786  H786        1       8.467   7.224  -5.033  1.00  0.00
ATOM    787  H787        1       6.762   5.898  -6.328  1.00  0.00
ATOM    788  H788        1       5.871   7.381  -6.715  1.00  0.00
ATOM    789  H789        1       8.793   6.724  -7.532  1.00  0.00
ATOM    790  H790        1       7.394   6.552  -8.583  1.00  0.00
ATOM    791  H791        1       8.345   9.255  -7.336  1.00  0.00
ATOM    792  H792        1       8.803   8.667  -8.955  1.00  0.00
ATOM    793  H793        1       5.997   9.309  -8.039  1.00  0.00
ATOM    794  H794        1       6.894  10.145  -9.162  1.00  0.00
ATOM    795  H795        1       6.345   8.621  -9.520  1.00  0.00
ATOM    796  N796        1       7.892   6.886  -2.076  1.00  0.00
ATOM    797  C797        1       8.722   7.068  -0.864  1.00  0.00
ATOM    798  C798        1       9.986   7.949  -1.074  1.00  0.00
ATOM    799  O799        1      10.391   8.245  -2.214  1.00  0.00
ATOM    800  C800        1       9.175   5.700  -0.378  1.00  0.00
ATOM    801  S801        1       7.964   4.865   0.686  1.00  0.00
ATOM    802  H802        1       8.000   5.952  -2.532  1.00  0.00
ATOM    803  H803        1       8.108   7.630  -0.095  1.00  0.00
ATOM    804  H804        1       9.368   4.996  -1.227  1.00  0.00
ATOM    805  H805        1      10.144   5.750   0.170  1.00  0.00
ATOM    806  O806        1      10.549   8.336  -0.014  1.00  0.00
TER
CONECT    1    2    9   10   11                              
CONECT    2    1    3    5   12                              
CONECT    3    2    4   22                                   
CONECT    4    3                                             
CONECT    5    2    6   13   14                              
CONECT    6    5    7    8   15                              
CONECT    7    6   16   17   18                              
CONECT    8    6   19   20   21                              
CONECT    9    1                                             
CONECT   10    1                                             
CONECT   11    1                                             
CONECT   12    2                                             
CONECT   13    5                                             
CONECT   14    5                                             
CONECT   15    6                                             
CONECT   16    7                                             
CONECT   17    7                                             
CONECT   18    7                                             
CONECT   19    8                                             
CONECT   20    8                                             
CONECT   21    8                                             
CONECT   22    3   23   27                                   
CONECT   23   22   24   26   28                              
CONECT   24   23   25   32                                   
CONECT   25   24                                             
CONECT   26   23   29   30   31                              
CONECT   27   22                                             
CONECT   28   23                                             
CONECT   29   26                                             
CONECT   30   26                                             
CONECT   31   26                                             
CONECT   32   24   33   37                                   
CONECT   33   32   34   36   38                              
CONECT   34   33   35   42                                   
CONECT   35   34                                             
CONECT   36   33   39   40   41                              
CONECT   37   32                                             
CONECT   38   33                                             
CONECT   39   36                                             
CONECT   40   36                                             
CONECT   41   36                                             
CONECT   42   34   43   49                                   
CONECT   43   42   44   46   50                              
CONECT   44   43   45   58                                   
CONECT   45   44                                             
CONECT   46   43   47   48   51                              
CONECT   47   46   52   53   54                              
CONECT   48   46   55   56   57                              
CONECT   49   42                                             
CONECT   50   43                                             
CONECT   51   46                                             
CONECT   52   47                                             
CONECT   53   47                                             
CONECT   54   47                                             
CONECT   55   48                                             
CONECT   56   48                                             
CONECT   57   48                                             
CONECT   58   44   59   64                                   
CONECT   59   58   60   62   65                              
CONECT   60   59   61   69                                   
CONECT   61   60                                             
CONECT   62   59   63   66   67                              
CONECT   63   62   68                                        
CONECT   64   58                                             
CONECT   65   59                                             
CONECT   66   62                                             
CONECT   67   62                                             
CONECT   68   63                                             
CONECT   69   60   70   76                                   
CONECT   70   69   71   73   77                              
CONECT   71   70   72   85                                   
CONECT   72   71                                             
CONECT   73   70   74   75   78                              
CONECT   74   73   79   80   81                              
CONECT   75   73   82   83   84                              
CONECT   76   69                                             
CONECT   77   70                                             
CONECT   78   73                                             
CONECT   79   74                                             
CONECT   80   74                                             
CONECT   81   74                                             
CONECT   82   75                                             
CONECT   83   75                                             
CONECT   84   75                                             
CONECT   85   71   86   93                                   
CONECT   86   85   87   89   94                              
CONECT   87   86   88   97                                   
CONECT   88   87                                             
CONECT   89   86   90   95   96                              
CONECT   90   89   91   92                                   
CONECT   91   90                                             
CONECT   92   90                                             
CONECT   93   85                                             
CONECT   94   86                                             
CONECT   95   89                                             
CONECT   96   89                                             
CONECT   97   87   98  103                                   
CONECT   98   97   99  101  104                              
CONECT   99   98  100  107                                   
CONECT  100   99                                             
CONECT  101   98  102  105  106                              
CONECT  102  101                                             
CONECT  103   97                                             
CONECT  104   98                                             
CONECT  105  101                                             
CONECT  106  101                                             
CONECT  107   99  108  113                                   
CONECT  108  107  109  111  114                              
CONECT  109  108  110  118                                   
CONECT  110  109                                             
CONECT  111  108  112  115  116                              
CONECT  112  111  117                                        
CONECT  113  107                                             
CONECT  114  108                                             
CONECT  115  111                                             
CONECT  116  111                                             
CONECT  117  112                                             
CONECT  118  109  119  127                                   
CONECT  119  118  120  122  128                              
CONECT  120  119  121  133                                   
CONECT  121  120                                             
CONECT  122  119  123  129  130                              
CONECT  123  122  124  131  132                              
CONECT  124  123  125  126                                   
CONECT  125  124                                             
CONECT  126  124                                             
CONECT  127  118                                             
CONECT  128  119                                             
CONECT  129  122                                             
CONECT  130  122                                             
CONECT  131  123                                             
CONECT  132  123                                             
CONECT  133  120  134  145                                   
CONECT  134  133  135  137  146                              
CONECT  135  134  136  154                                   
CONECT  136  135                                             
CONECT  137  134  138  147  148                              
CONECT  138  137  139  140                                   
CONECT  139  138  141  149                                   
CONECT  140  138  142  150                                   
CONECT  141  139  143  151                                   
CONECT  142  140  143  152                                   
CONECT  143  141  142  144                                   
CONECT  144  143  153                                        
CONECT  145  133                                             
CONECT  146  134                                             
CONECT  147  137                                             
CONECT  148  137                                             
CONECT  149  139                                             
CONECT  150  140                                             
CONECT  151  141                                             
CONECT  152  142                                             
CONECT  153  144                                             
CONECT  154  135  155  160                                   
CONECT  155  154  156  158  161                              
CONECT  156  155  157  168                                   
CONECT  157  156                                             
CONECT  158  155  159  162  163                              
CONECT  159  158  160  164  165                              
CONECT  160  154  159  166  167                              
CONECT  161  155                                             
CONECT  162  158                                             
CONECT  163  158                                             
CONECT  164  159                                             
CONECT  165  159                                             
CONECT  166  160                                             
CONECT  167  160                                             
CONECT  168  156  169  177                                   
CONECT  169  168  170  172  178                              
CONECT  170  169  171  190                                   
CONECT  171  170                                             
CONECT  172  169  173  179  180                              
CONECT  173  172  174  181  182                              
CONECT  174  173  175  183  184                              
CONECT  175  174  176  185  186                              
CONECT  176  175  187  188  189                              
CONECT  177  168                                             
CONECT  178  169                                             
CONECT  179  172                                             
CONECT  180  172                                             
CONECT  181  173                                             
CONECT  182  173                                             
CONECT  183  174                                             
CONECT  184  174                                             
CONECT  185  175                                             
CONECT  186  175                                             
CONECT  187  176                                             
CONECT  188  176                                             
CONECT  189  176                                             
CONECT  190  170  191  196                                   
CONECT  191  190  192  194  197                              
CONECT  192  191  193  204                                   
CONECT  193  192                                             
CONECT  194  191  195  198  199                              
CONECT  195  194  196  200  201                              
CONECT  196  190  195  202  203                              
CONECT  197  191                                             
CONECT  198  194                                             
CONECT  199  194                                             
CONECT  200  195                                             
CONECT  201  195                                             
CONECT  202  196                                             
CONECT  203  196                                             
CONECT  204  192  205  209                                   
CONECT  205  204  206  208  210                              
CONECT  206  205  207  214                                   
CONECT  207  206                                             
CONECT  208  205  211  212  213                              
CONECT  209  204                                             
CONECT  210  205                                             
CONECT  211  208                                             
CONECT  212  208                                             
CONECT  213  208                                             
CONECT  214  206  215  220                                   
CONECT  215  214  216  218  221                              
CONECT  216  215  217  224                                   
CONECT  217  216                                             
CONECT  218  215  219  222  223                              
CONECT  219  218                                             
CONECT  220  214                                             
CONECT  221  215                                             
CONECT  222  218                                             
CONECT  223  218                                             
CONECT  224  216  225  231                                   
CONECT  225  224  226  228  232                              
CONECT  226  225  227  238                                   
CONECT  227  226                                             
CONECT  228  225  229  230  233                              
CONECT  229  228  234                                        
CONECT  230  228  235  236  237                              
CONECT  231  224                                             
CONECT  232  225                                             
CONECT  233  228                                             
CONECT  234  229                                             
CONECT  235  230                                             
CONECT  236  230                                             
CONECT  237  230                                             
CONECT  238  226  239  246                                   
CONECT  239  238  240  242  247                              
CONECT  240  239  241  257                                   
CONECT  241  240                                             
CONECT  242  239  243  248  249                              
CONECT  243  242  244  245  250                              
CONECT  244  243  251  252  253                              
CONECT  245  243  254  255  256                              
CONECT  246  238                                             
CONECT  247  239                                             
CONECT  248  242                                             
CONECT  249  242                                             
CONECT  250  243                                             
CONECT  251  244                                             
CONECT  252  244                                             
CONECT  253  244                                             
CONECT  254  245                                             
CONECT  255  245                                             
CONECT  256  245                                             
CONECT  257  240  258  266                                   
CONECT  258  257  259  261  267                              
CONECT  259  258  260  272                                   
CONECT  260  259                                             
CONECT  261  258  262  268  269                              
CONECT  262  261  263  270  271                              
CONECT  263  262  264  265                                   
CONECT  264  263                                             
CONECT  265  263                                             
CONECT  266  257                                             
CONECT  267  258                                             
CONECT  268  261                                             
CONECT  269  261                                             
CONECT  270  262                                             
CONECT  271  262                                             
CONECT  272  259  273  284                                   
CONECT  273  272  274  276  285                              
CONECT  274  273  275  293                                   
CONECT  275  274                                             
CONECT  276  273  277  286  287                              
CONECT  277  276  278  279                                   
CONECT  278  277  280  288                                   
CONECT  279  277  281  289                                   
CONECT  280  278  282  290                                   
CONECT  281  279  282  291                                   
CONECT  282  280  281  283                                   
CONECT  283  282  292                                        
CONECT  284  272                                             
CONECT  285  273                                             
CONECT  286  276                                             
CONECT  287  276                                             
CONECT  288  278                                             
CONECT  289  279                                             
CONECT  290  280                                             
CONECT  291  281                                             
CONECT  292  283                                             
CONECT  293  274  294  304                                   
CONECT  294  293  295  297  305                              
CONECT  295  294  296  317                                   
CONECT  296  295                                             
CONECT  297  294  298  306  307                              
CONECT  298  297  299  308  309                              
CONECT  299  298  300  310  311                              
CONECT  300  299  301  312                                   
CONECT  301  300  302  303                                   
CONECT  302  301  313  314                                   
CONECT  303  301  315  316                                   
CONECT  304  293                                             
CONECT  305  294                                             
CONECT  306  297                                             
CONECT  307  297                                             
CONECT  308  298                                             
CONECT  309  298                                             
CONECT  310  299                                             
CONECT  311  299                                             
CONECT  312  300                                             
CONECT  313  302                                             
CONECT  314  302                                             
CONECT  315  303                                             
CONECT  316  303                                             
CONECT  317  295  318  323                                   
CONECT  318  317  319  321  324                              
CONECT  319  318  320  331                                   
CONECT  320  319                                             
CONECT  321  318  322  325  326                              
CONECT  322  321  323  327  328                              
CONECT  323  317  322  329  330                              
CONECT  324  318                                             
CONECT  325  321                                             
CONECT  326  321                                             
CONECT  327  322                                             
CONECT  328  322                                             
CONECT  329  323                                             
CONECT  330  323                                             
CONECT  331  319  332  339                                   
CONECT  332  331  333  335  340                              
CONECT  333  332  334  350                                   
CONECT  334  333                                             
CONECT  335  332  336  341  342                              
CONECT  336  335  337  338  343                              
CONECT  337  336  344  345  346                              
CONECT  338  336  347  348  349                              
CONECT  339  331                                             
CONECT  340  332                                             
CONECT  341  335                                             
CONECT  342  335                                             
CONECT  343  336                                             
CONECT  344  337                                             
CONECT  345  337                                             
CONECT  346  337                                             
CONECT  347  338                                             
CONECT  348  338                                             
CONECT  349  338                                             
CONECT  350  333  351  356                                   
CONECT  351  350  352  354  357                              
CONECT  352  351  353  360                                   
CONECT  353  352                                             
CONECT  354  351  355  358  359                              
CONECT  355  354                                             
CONECT  356  350                                             
CONECT  357  351                                             
CONECT  358  354                                             
CONECT  359  354                                             
CONECT  360  352  361  364                                   
CONECT  361  360  362  365  366                              
CONECT  362  361  363  367                                   
CONECT  363  362                                             
CONECT  364  360                                             
CONECT  365  361                                             
CONECT  366  361                                             
CONECT  367  362  368  373                                   
CONECT  368  367  369  371  374                              
CONECT  369  368  370  378                                   
CONECT  370  369                                             
CONECT  371  368  372  375  376                              
CONECT  372  371  377                                        
CONECT  373  367                                             
CONECT  374  368                                             
CONECT  375  371                                             
CONECT  376  371                                             
CONECT  377  372                                             
CONECT  378  369  379  386                                   
CONECT  379  378  380  382  387                              
CONECT  380  379  381  390                                   
CONECT  381  380                                             
CONECT  382  379  383  388  389                              
CONECT  383  382  384  385                                   
CONECT  384  383                                             
CONECT  385  383                                             
CONECT  386  378                                             
CONECT  387  379                                             
CONECT  388  382                                             
CONECT  389  382                                             
CONECT  390  380  391  398                                   
CONECT  391  390  392  394  399                              
CONECT  392  391  393  404                                   
CONECT  393  392                                             
CONECT  394  391  395  400  401                              
CONECT  395  394  396  397                                   
CONECT  396  395                                             
CONECT  397  395  402  403                                   
CONECT  398  390                                             
CONECT  399  391                                             
CONECT  400  394                                             
CONECT  401  394                                             
CONECT  402  397                                             
CONECT  403  397                                             
CONECT  404  392  405  413                                   
CONECT  405  404  406  408  414                              
CONECT  406  405  407  426                                   
CONECT  407  406                                             
CONECT  408  405  409  415  416                              
CONECT  409  408  410  417  418                              
CONECT  410  409  411  419  420                              
CONECT  411  410  412  421  422                              
CONECT  412  411  423  424  425                              
CONECT  413  404                                             
CONECT  414  405                                             
CONECT  415  408                                             
CONECT  416  408                                             
CONECT  417  409                                             
CONECT  418  409                                             
CONECT  419  410                                             
CONECT  420  410                                             
CONECT  421  411                                             
CONECT  422  411                                             
CONECT  423  412                                             
CONECT  424  412                                             
CONECT  425  412                                             
CONECT  426  406  427  433                                   
CONECT  427  426  428  430  434                              
CONECT  428  427  429  440                                   
CONECT  429  428                                             
CONECT  430  427  431  432  435                              
CONECT  431  430  436                                        
CONECT  432  430  437  438  439                              
CONECT  433  426                                             
CONECT  434  427                                             
CONECT  435  430                                             
CONECT  436  431                                             
CONECT  437  432                                             
CONECT  438  432                                             
CONECT  439  432                                             
CONECT  440  428  441  452                                   
CONECT  441  440  442  444  453                              
CONECT  442  441  443  461                                   
CONECT  443  442                                             
CONECT  444  441  445  454  455                              
CONECT  445  444  446  447                                   
CONECT  446  445  448  456                                   
CONECT  447  445  449  457                                   
CONECT  448  446  450  458                                   
CONECT  449  447  450  459                                   
CONECT  450  448  449  451                                   
CONECT  451  450  460                                        
CONECT  452  440                                             
CONECT  453  441                                             
CONECT  454  444                                             
CONECT  455  444                                             
CONECT  456  446                                             
CONECT  457  447                                             
CONECT  458  448                                             
CONECT  459  449                                             
CONECT  460  451                                             
CONECT  461  442  462  465                                   
CONECT  462  461  463  466  467                              
CONECT  463  462  464  468                                   
CONECT  464  463                                             
CONECT  465  461                                             
CONECT  466  462                                             
CONECT  467  462                                             
CONECT  468  463  469  476                                   
CONECT  469  468  470  472  477                              
CONECT  470  469  471  482                                   
CONECT  471  470                                             
CONECT  472  469  473  478  479                              
CONECT  473  472  474  475                                   
CONECT  474  473                                             
CONECT  475  473  480  481                                   
CONECT  476  468                                             
CONECT  477  469                                             
CONECT  478  472                                             
CONECT  479  472                                             
CONECT  480  475                                             
CONECT  481  475                                             
CONECT  482  470  483  491                                   
CONECT  483  482  484  486  492                              
CONECT  484  483  485  504                                   
CONECT  485  484                                             
CONECT  486  483  487  493  494                              
CONECT  487  486  488  495  496                              
CONECT  488  487  489  497  498                              
CONECT  489  488  490  499  500                              
CONECT  490  489  501  502  503                              
CONECT  491  482                                             
CONECT  492  483                                             
CONECT  493  486                                             
CONECT  494  486                                             
CONECT  495  487                                             
CONECT  496  487                                             
CONECT  497  488                                             
CONECT  498  488                                             
CONECT  499  489                                             
CONECT  500  489                                             
CONECT  501  490                                             
CONECT  502  490                                             
CONECT  503  490                                             
CONECT  504  484  505  510                                   
CONECT  505  504  506  508  511                              
CONECT  506  505  507  514                                   
CONECT  507  506                                             
CONECT  508  505  509  512  513                              
CONECT  509  508                                             
CONECT  510  504                                             
CONECT  511  505                                             
CONECT  512  508                                             
CONECT  513  508                                             
CONECT  514  506  515  522                                   
CONECT  515  514  516  518  523                              
CONECT  516  515  517  528                                   
CONECT  517  516                                             
CONECT  518  515  519  524  525                              
CONECT  519  518  520  521                                   
CONECT  520  519                                             
CONECT  521  519  526  527                                   
CONECT  522  514                                             
CONECT  523  515                                             
CONECT  524  518                                             
CONECT  525  518                                             
CONECT  526  521                                             
CONECT  527  521                                             
CONECT  528  516  529  539                                   
CONECT  529  528  530  532  540                              
CONECT  530  529  531  548                                   
CONECT  531  530                                             
CONECT  532  529  533  541  542                              
CONECT  533  532  534  535                                   
CONECT  534  533  536  543                                   
CONECT  535  533  537  544                                   
CONECT  536  534  538  545                                   
CONECT  537  535  538  546                                   
CONECT  538  536  537  547                                   
CONECT  539  528                                             
CONECT  540  529                                             
CONECT  541  532                                             
CONECT  542  532                                             
CONECT  543  534                                             
CONECT  544  535                                             
CONECT  545  536                                             
CONECT  546  537                                             
CONECT  547  538                                             
CONECT  548  530  549  554                                   
CONECT  549  548  550  552  555                              
CONECT  550  549  551  558                                   
CONECT  551  550                                             
CONECT  552  549  553  556  557                              
CONECT  553  552                                             
CONECT  554  548                                             
CONECT  555  549                                             
CONECT  556  552                                             
CONECT  557  552                                             
CONECT  558  550  559  566                                   
CONECT  559  558  560  562  567                              
CONECT  560  559  561  572                                   
CONECT  561  560                                             
CONECT  562  559  563  568  569                              
CONECT  563  562  564  565                                   
CONECT  564  563                                             
CONECT  565  563  570  571                                   
CONECT  566  558                                             
CONECT  567  559                                             
CONECT  568  562                                             
CONECT  569  562                                             
CONECT  570  565                                             
CONECT  571  565                                             
CONECT  572  560  573  577                                   
CONECT  573  572  574  576  578                              
CONECT  574  573  575  582                                   
CONECT  575  574                                             
CONECT  576  573  579  580  581                              
CONECT  577  572                                             
CONECT  578  573                                             
CONECT  579  576                                             
CONECT  580  576                                             
CONECT  581  576                                             
CONECT  582  574  583  589                                   
CONECT  583  582  584  586  590                              
CONECT  584  583  585  598                                   
CONECT  585  584                                             
CONECT  586  583  587  588  591                              
CONECT  587  586  592  593  594                              
CONECT  588  586  595  596  597                              
CONECT  589  582                                             
CONECT  590  583                                             
CONECT  591  586                                             
CONECT  592  587                                             
CONECT  593  587                                             
CONECT  594  587                                             
CONECT  595  588                                             
CONECT  596  588                                             
CONECT  597  588                                             
CONECT  598  584  599  605                                   
CONECT  599  598  600  602  606                              
CONECT  600  599  601  614                                   
CONECT  601  600                                             
CONECT  602  599  603  604  607                              
CONECT  603  602  608  609  610                              
CONECT  604  602  611  612  613                              
CONECT  605  598                                             
CONECT  606  599                                             
CONECT  607  602                                             
CONECT  608  603                                             
CONECT  609  603                                             
CONECT  610  603                                             
CONECT  611  604                                             
CONECT  612  604                                             
CONECT  613  604                                             
CONECT  614  600  615  623                                   
CONECT  615  614  616  618  624                              
CONECT  616  615  617  629                                   
CONECT  617  616                                             
CONECT  618  615  619  625  626                              
CONECT  619  618  620  627  628                              
CONECT  620  619  621  622                                   
CONECT  621  620                                             
CONECT  622  620                                             
CONECT  623  614                                             
CONECT  624  615                                             
CONECT  625  618                                             
CONECT  626  618                                             
CONECT  627  619                                             
CONECT  628  619                                             
CONECT  629  616  630  635                                   
CONECT  630  629  631  633  636                              
CONECT  631  630  632  640                                   
CONECT  632  631                                             
CONECT  633  630  634  637  638                              
CONECT  634  633  639                                        
CONECT  635  629                                             
CONECT  636  630                                             
CONECT  637  633                                             
CONECT  638  633                                             
CONECT  639  634                                             
CONECT  640  631  641  644                                   
CONECT  641  640  642  645                                   
CONECT  642  641  643  646                                   
CONECT  643  642                                             
CONECT  644  640                                             
CONECT  645  641                                             
CONECT  646  642  647  650                                   
CONECT  647  646  648  651  652                              
CONECT  648  647  649  653                                   
CONECT  649  648                                             
CONECT  650  646                                             
CONECT  651  647                                             
CONECT  652  647                                             
CONECT  653  648  654  660                                   
CONECT  654  653  655  657  661                              
CONECT  655  654  656  667                                   
CONECT  656  655                                             
CONECT  657  654  658  659  662                              
CONECT  658  657  663                                        
CONECT  659  657  664  665  666                              
CONECT  660  653                                             
CONECT  661  654                                             
CONECT  662  657                                             
CONECT  663  658                                             
CONECT  664  659                                             
CONECT  665  659                                             
CONECT  666  659                                             
CONECT  667  655  668  675                                   
CONECT  668  667  669  671  676                              
CONECT  669  668  670  686                                   
CONECT  670  669                                             
CONECT  671  668  672  677  678                              
CONECT  672  671  673  674  679                              
CONECT  673  672  680  681  682                              
CONECT  674  672  683  684  685                              
CONECT  675  667                                             
CONECT  676  668                                             
CONECT  677  671                                             
CONECT  678  671                                             
CONECT  679  672                                             
CONECT  680  673                                             
CONECT  681  673                                             
CONECT  682  673                                             
CONECT  683  674                                             
CONECT  684  674                                             
CONECT  685  674                                             
CONECT  686  669  687  693                                   
CONECT  687  686  688  690  694                              
CONECT  688  687  689  700                                   
CONECT  689  688                                             
CONECT  690  687  691  692  695                              
CONECT  691  690  696                                        
CONECT  692  690  697  698  699                              
CONECT  693  686                                             
CONECT  694  687                                             
CONECT  695  690                                             
CONECT  696  691                                             
CONECT  697  692                                             
CONECT  698  692                                             
CONECT  699  692                                             
CONECT  700  688  701  708                                   
CONECT  701  700  702  704  709                              
CONECT  702  701  703  719                                   
CONECT  703  702                                             
CONECT  704  701  705  710  711                              
CONECT  705  704  706  707  712                              
CONECT  706  705  713  714  715                              
CONECT  707  705  716  717  718                              
CONECT  708  700                                             
CONECT  709  701                                             
CONECT  710  704                                             
CONECT  711  704                                             
CONECT  712  705                                             
CONECT  713  706                                             
CONECT  714  706                                             
CONECT  715  706                                             
CONECT  716  707                                             
CONECT  717  707                                             
CONECT  718  707                                             
CONECT  719  702  720  725                                   
CONECT  720  719  721  723  726                              
CONECT  721  720  722  730                                   
CONECT  722  721                                             
CONECT  723  720  724  727  728                              
CONECT  724  723  729                                        
CONECT  725  719                                             
CONECT  726  720                                             
CONECT  727  723                                             
CONECT  728  723                                             
CONECT  729  724                                             
CONECT  730  721  731  740                                   
CONECT  731  730  732  734  741                              
CONECT  732  731  733  747                                   
CONECT  733  732                                             
CONECT  734  731  735  742  743                              
CONECT  735  734  736  737                                   
CONECT  736  735  738  744                                   
CONECT  737  735  739  745                                   
CONECT  738  736  739  746                                   
CONECT  739  737  738                                        
CONECT  740  730                                             
CONECT  741  731                                             
CONECT  742  734                                             
CONECT  743  734                                             
CONECT  744  736                                             
CONECT  745  737                                             
CONECT  746  738                                             
CONECT  747  732  748  758                                   
CONECT  748  747  749  751  759                              
CONECT  749  748  750  767                                   
CONECT  750  749                                             
CONECT  751  748  752  760  761                              
CONECT  752  751  753  754                                   
CONECT  753  752  755  762                                   
CONECT  754  752  756  763                                   
CONECT  755  753  757  764                                   
CONECT  756  754  757  765                                   
CONECT  757  755  756  766                                   
CONECT  758  747                                             
CONECT  759  748                                             
CONECT  760  751                                             
CONECT  761  751                                             
CONECT  762  753                                             
CONECT  763  754                                             
CONECT  764  755                                             
CONECT  765  756                                             
CONECT  766  757                                             
CONECT  767  749  768  771                                   
CONECT  768  767  769  772  773                              
CONECT  769  768  770  774                                   
CONECT  770  769                                             
CONECT  771  767                                             
CONECT  772  768                                             
CONECT  773  768                                             
CONECT  774  769  775  783                                   
CONECT  775  774  776  778  784                              
CONECT  776  775  777  796                                   
CONECT  777  776                                             
CONECT  778  775  779  785  786                              
CONECT  779  778  780  787  788                              
CONECT  780  779  781  789  790                              
CONECT  781  780  782  791  792                              
CONECT  782  781  793  794  795                              
CONECT  783  774                                             
CONECT  784  775                                             
CONECT  785  778                                             
CONECT  786  778                                             
CONECT  787  779                                             
CONECT  788  779                                             
CONECT  789  780                                             
CONECT  790  780                                             
CONECT  791  781                                             
CONECT  792  781                                             
CONECT  793  782                                             
CONECT  794  782                                             
CONECT  795  782                                             
CONECT  796  776  797  802                                   
CONECT  797  796  798  800  803                              
CONECT  798  797  799  806                                   
CONECT  799  798                                             
CONECT  800  797  801  804  805                              
CONECT  801  800                                             
CONECT  802  796                                             
CONECT  803  797                                             
CONECT  804  800                                             
CONECT  805  800                                             
CONECT  806  798                                             
END
