# Supplementary material for: Predicting pKa for proteins using COSMO-RS
Source: PeerJ. 2013 Oct 31;1:e198. doi: 10.7717/peerj.198 (PMC3817581; doi:10.7717/peerj.198)
Supplement: Supplemental Information 2 [file peerj-01-198-s002.zip › OMTKY3_PM6-DH+.xyz]

806
/Users/martin/COSMOlogicAppData/COSMOthermX13/temp/OMTKY3_PM6-DH+.xyz
N        -1.903882       14.778485       10.258157
C        -2.695679       15.870621        9.569023
C        -3.273090       15.409321        8.217803
O        -4.454921       15.596109        7.956598
C        -1.847797       17.132289        9.391502
C        -1.699896       17.982440       10.675595
C        -3.064520       18.349604       11.262072
C        -0.811798       17.302321       11.719430
H        -1.007110       14.580856        9.783309
H        -1.671607       15.073206       11.239896
H        -2.435311       13.892852       10.329619
H        -3.590282       16.115562       10.236967
H        -0.841910       16.887348        8.987718
H        -2.310180       17.772983        8.603796
H        -1.188623       18.933127       10.361653
H        -3.648881       17.463973       11.547428
H        -2.956884       18.962204       12.166433
H        -3.669383       18.925736       10.551399
H         0.162580       17.014500       11.304949
H        -0.607910       17.979483       12.560708
H        -1.272012       16.406336       12.161012
N        -2.427081       14.729204        7.360804
C        -2.896018       14.323101        6.008993
C        -3.873222       13.123531        6.074787
O        -4.734311       12.997362        5.206994
C        -1.710098       13.944109        5.134301
H        -1.404783       14.738072        7.492195
H        -3.472691       15.177195        5.540894
H        -1.030422       14.798199        4.978119
H        -1.104200       13.129938        5.557502
H        -2.035717       13.626225        4.131716
N        -3.696095       12.184671        7.074316
C        -4.632195       11.054586        7.286089
C        -4.575420       10.120164        6.054876
O        -5.576378        9.782422        5.414677
C        -6.062811       11.515394        7.533101
H        -3.014398       12.341884        7.825700
H        -4.265424       10.475009        8.187494
H        -6.125303       12.182204        8.404392
H        -6.472410       12.059489        6.668314
H        -6.729919       10.664257        7.726097
N        -3.331295        9.599677        5.757300
C        -3.058409        8.817097        4.533282
C        -3.666623        7.404223        4.714007
O        -3.062105        6.413614        5.093789
C        -1.537998        8.752288        4.217076
C        -1.070982       10.102912        3.671206
C        -0.706182        8.316815        5.419507
H        -2.501894        9.845801        6.318595
H        -3.574314        9.314619        3.648289
H        -1.418385        7.977494        3.408917
H        -1.542187       10.347856        2.706620
H        -1.288078       10.932362        4.355416
H         0.021086       10.109814        3.520890
H        -0.812981        8.986880        6.280794
H        -0.979709        7.300382        5.746901
H         0.367503        8.279408        5.188118
N        -5.007887        7.340499        4.319192
C        -5.847686        6.195385        4.715879
C        -6.292820        5.460314        3.433411
O        -7.014584        5.965524        2.580108
C        -7.119411        6.653776        5.469925
O        -6.758307        7.315807        6.683198
H        -5.522116        8.235693        4.208008
H        -5.250413        5.511422        5.390676
H        -7.753893        7.318222        4.851706
H        -7.716782        5.781695        5.807717
H        -6.372709        8.211692        6.480099
N        -5.872180        4.147290        3.366680
C        -6.309379        3.227010        2.299781
C        -6.842878        1.970613        3.011392
O        -6.400111        1.576981        4.087804
C        -5.156478        2.808983        1.339284
C        -4.847123        3.943501        0.367996
C        -3.902496        2.371094        2.091112
H        -5.170524        3.773717        4.018609
H        -7.125817        3.723595        1.696298
H        -5.540105        1.925321        0.747778
H        -4.492918        4.840716        0.894398
H        -4.063704        3.660906       -0.345522
H        -5.728419        4.234276       -0.218813
H        -3.382599        3.215379        2.562612
H        -4.132209        1.643712        2.881824
H        -3.184281        1.902699        1.406607
N        -7.820820        1.233077        2.350395
C        -8.347223        0.034097        3.030416
C        -7.484605       -1.185518        2.620176
O        -7.378990       -1.609509        1.473781
C        -9.796419       -0.314917        2.690898
C       -10.238445       -1.458207        3.591514
O        -9.845506       -1.475900        4.786700
O       -10.956020       -2.383218        3.114790
H        -8.335986        1.589992        1.542975
H        -8.275515        0.196882        4.154682
H       -10.466628        0.559316        2.831505
H        -9.931406       -0.610719        1.618281
N        -6.945192       -1.864406        3.705114
C        -6.309921       -3.179106        3.539224
C        -7.190478       -4.322199        4.114910
O        -6.820700       -5.488012        3.969079
C        -4.920999       -3.242978        4.155717
S        -3.883916       -1.851493        3.647304
H        -6.856086       -1.410007        4.622289
H        -6.239889       -3.399208        2.420576
H        -4.948500       -3.205177        5.270916
H        -4.426287       -4.208796        3.899884
N        -8.386009       -4.013484        4.732981
C        -9.377801       -5.060276        5.065599
C        -9.871922       -5.840885        3.829309
O       -10.288222       -6.991125        3.949907
C       -10.595752       -4.446986        5.798008
O       -11.655853       -4.184401        4.888176
H        -8.731392       -3.032387        4.814694
H        -8.879392       -5.821812        5.740297
H       -11.021566       -5.172791        6.519624
H       -10.322721       -3.511723        6.328698
H       -11.362611       -3.451892        4.197609
N        -9.702188       -5.263277        2.577989
C        -9.991530       -6.023581        1.341207
C        -8.863079       -7.042823        1.007012
O        -8.810690       -7.529996       -0.125518
C       -10.081722       -5.089600        0.116105
C       -10.956018       -3.850009        0.267505
C       -10.340463       -2.639889       -0.403480
O        -9.486915       -2.776702       -1.348993
O       -10.657852       -1.489207       -0.031682
H        -9.634324       -4.238416        2.476217
H       -10.946164       -6.611293        1.465501
H        -9.052181       -4.769697       -0.169824
H       -10.450367       -5.698307       -0.741076
H       -11.969790       -4.026100       -0.150407
H       -11.144285       -3.580179        1.337018
N        -7.950585       -7.423493        1.971500
C        -6.687584       -8.096910        1.595709
C        -6.466299       -9.243797        2.601694
O        -7.067515       -9.298700        3.675691
C        -5.499396       -7.114285        1.689792
C        -5.555383       -6.080011        0.608699
C        -6.479113       -5.025481        0.681294
C        -4.680888       -6.163005       -0.484404
C        -6.572309       -4.082383       -0.339016
C        -4.736924       -5.221287       -1.507392
C        -5.703580       -4.213922       -1.428390
O        -5.927822       -3.319417       -2.463798
H        -7.935997       -7.003790        2.914105
H        -6.787187       -8.493005        0.543890
H        -5.499199       -6.615383        2.694890
H        -4.537422       -7.674792        1.643318
H        -7.134491       -4.937312        1.551009
H        -3.944092       -6.973087       -0.539603
H        -7.290377       -3.258206       -0.284213
H        -4.026298       -5.281315       -2.340686
H        -5.149381       -3.239183       -3.081277
N        -5.554496      -10.226124        2.282383
C        -4.702178      -10.278363        1.070982
C        -5.542717      -10.656374       -0.168198
O        -6.457181      -11.476457       -0.174802
C        -3.645185      -11.365571        1.353281
C        -4.173410      -12.194525        2.537083
C        -5.262685      -11.357192        3.220406
H        -4.197806       -9.276916        0.915196
H        -3.451301      -12.001334        0.469521
H        -2.674684      -10.892935        1.600687
H        -4.583995      -13.160494        2.185294
H        -3.359583      -12.447845        3.241400
H        -6.188485      -11.939236        3.413205
H        -4.919077      -10.933840        4.199284
N        -5.199208       -9.940770       -1.298379
C        -5.795889      -10.230065       -2.619880
C        -4.843624      -11.219690       -3.322719
O        -3.662680      -10.955033       -3.567316
C        -5.956604       -8.936512       -3.437305
C        -7.180276       -8.164576       -2.932094
C        -7.278697       -6.748302       -3.513892
C        -8.401977       -6.004508       -2.784489
N        -8.470482       -4.542104       -3.162891
H        -4.332992       -9.348378       -1.314002
H        -6.813308      -10.692351       -2.460101
H        -5.041301       -8.312823       -3.369490
H        -6.056897       -9.182488       -4.518103
H        -8.105288       -8.730505       -3.167179
H        -7.151002       -8.098092       -1.819114
H        -6.310611       -6.222097       -3.387823
H        -7.470017       -6.788617       -4.604892
H        -9.390910       -6.478916       -3.000303
H        -8.253091       -6.093318       -1.674416
H        -8.886094       -4.406179       -4.100618
H        -9.040501       -3.992390       -2.453990
H        -7.529207       -4.101998       -3.184724
N        -5.331092      -12.467561       -3.652084
C        -4.441417      -13.535050       -4.190610
C        -3.950203      -13.171336       -5.605505
O        -2.765218      -13.300951       -5.912298
C        -5.280083      -14.824814       -4.175776
C        -6.743620      -14.399491       -3.968192
C        -6.719915      -12.968286       -3.410691
H        -3.527396      -13.628197       -3.539914
H        -5.159583      -15.416222       -5.103202
H        -4.942980      -15.489161       -3.355099
H        -7.306197      -14.442863       -4.920999
H        -7.267016      -15.087989       -3.278511
H        -7.456612      -12.313795       -3.925118
H        -6.945093      -12.945120       -2.319494
N        -4.896012      -12.761293       -6.530713
C        -4.482322      -12.058009       -7.768284
C        -4.635694      -10.544499       -7.485985
O        -5.484020      -10.101927       -6.713606
C        -5.372194      -12.452776       -8.937793
H        -5.858923      -12.571548       -6.224315
H        -3.406305      -12.314780       -7.994399
H        -5.326902      -13.537514       -9.124087
H        -6.430618      -12.203399       -8.775107
H        -5.058797      -11.957962       -9.868324
N        -3.745822       -9.707215       -8.135598
C        -3.774703       -8.259596       -7.863500
C        -4.218900       -7.473023       -9.117286
O        -4.208008       -7.923380      -10.253228
C        -2.396377       -7.735904       -7.452176
S        -2.319790       -7.403779       -5.681205
H        -3.080291      -10.040324       -8.840310
H        -4.559008       -8.094987       -7.052483
H        -1.584275       -8.472602       -7.667597
H        -2.094315       -6.823707       -8.025990
N        -4.683993       -6.187303       -8.831981
C        -4.652599       -5.149677       -9.880103
C        -3.173093       -4.821101      -10.172898
O        -2.278983       -4.957814       -9.336599
C        -5.398118       -3.861295       -9.394508
O        -4.729679       -3.355887       -8.233475
C        -6.833711       -4.149803       -8.993386
H        -4.554819       -5.789876       -7.890607
H        -5.162097       -5.543308      -10.804719
H        -5.336808       -3.093893      -10.204930
H        -4.116882       -2.578186       -8.527110
H        -6.889205       -4.769993       -8.089024
H        -7.370808       -3.217695       -8.771115
H        -7.386776       -4.671721       -9.784295
N        -2.903510       -4.387894      -11.456746
C        -1.511778       -4.160596      -11.906214
C        -1.336081       -2.718399      -12.429612
O        -0.453996       -2.442113      -13.250188
C        -1.108488       -5.169884      -12.991943
C        -1.126476       -6.631795      -12.491215
C        -0.711801       -7.560601      -13.639041
C        -0.217581       -6.832085      -11.274393
H        -3.625077       -4.376116      -12.185656
H        -0.813621       -4.275477      -11.020580
H        -1.773822       -5.072991      -13.873633
H        -0.093878       -4.907495      -13.359599
H        -2.173515       -6.890782      -12.189106
H        -1.369003       -7.449318      -14.508902
H         0.312502       -7.360607      -13.974665
H        -0.751080       -8.611977      -13.332000
H        -0.579720       -6.264678      -10.405518
H        -0.184413       -7.885875      -10.975239
H         0.811601       -6.516322      -11.474488
N        -2.196875       -1.765394      -11.945641
C        -2.079678       -0.335616      -12.294081
C        -0.948610        0.313586      -11.474486
O        -0.367207       -0.241484      -10.540064
C        -3.434101        0.349120      -12.016117
C        -3.675790        0.804011      -10.581955
C        -3.810483       -0.253410       -9.492780
O        -3.675494       -1.489995       -9.728013
O        -4.061092        0.174901       -8.338401
H        -2.851219       -1.935720      -11.123586
H        -1.824880       -0.243405      -13.391634
H        -3.527297        1.230811      -12.689832
H        -4.255222       -0.334778      -12.332520
H        -2.893111        1.521783      -10.255695
H        -4.617705        1.403797      -10.564703
N        -0.580705        1.598519      -11.841654
C         0.411119        2.331914      -11.030437
C        -0.351978        3.342285      -10.140863
O        -0.860293        4.377791      -10.571110
C         1.435980        3.078024      -11.897345
C         2.616184        3.567118      -11.103377
C         3.192610        2.763395      -10.102914
C         3.179500        4.820115      -11.388732
C         4.302485        3.194581       -9.385193
C         4.306723        5.270817      -10.696292
C         4.849587        4.448218       -9.702681
O         5.938320        4.817010       -8.942278
H        -1.014109        2.098110      -12.625270
H         0.962410        1.579495      -10.370032
H         1.800287        2.399482      -12.705602
H         0.943189        3.918908      -12.436017
H         2.752898        1.783876       -9.869212
H         2.739985        5.455583      -12.161998
H         4.740817        2.589423       -8.594087
H         4.748407        6.238410      -10.929898
H         6.383502        5.651388       -9.287513
N        -0.477702        2.954420       -8.816308
C        -0.824020        3.938178       -7.762813
C         0.326991        3.879283       -6.730018
O         0.264302        3.132384       -5.749710
C        -2.148676        3.656815       -7.030897
C        -3.315179        3.193891       -7.896422
C        -3.692004        4.109587       -9.063122
N        -4.218308        5.429512       -8.627304
C        -3.424096        6.567282       -8.575014
N        -2.180316        6.633618       -9.182883
N        -3.846411        7.639406       -7.819096
H         0.072095        2.128124       -8.484479
H        -0.879711        4.966587       -8.217507
H        -1.979287        2.901390       -6.231116
H        -2.429594        4.582615       -6.479507
H        -3.109024        2.173614       -8.303410
H        -4.202291        3.045201       -7.239713
H        -2.843580        4.231319       -9.778283
H        -4.518004        3.634982       -9.656304
H        -4.999903        5.366477       -7.949895
H        -1.882394        5.846011       -9.783605
H        -1.843214        7.543204       -9.513677
H        -4.791382        7.649608       -7.425908
H        -3.475795        8.573387       -8.013817
N         1.454412        4.623324       -6.978705
C         2.642502        4.539591       -6.087897
C         2.231818        4.923513       -4.652401
O         1.709506        6.000516       -4.368821
C         3.659280        5.554693       -6.641701
C         2.886999        6.444713       -7.632309
C         1.635284        5.652916       -8.045802
H         3.043476        3.482991       -6.124416
H         4.117177        6.156894       -5.836597
H         4.487005        5.021884       -7.153712
H         2.603419        7.404223       -7.157901
H         3.501423        6.702419       -8.513212
H         0.738907        6.304204       -8.124607
H         1.782890        5.143517       -9.025716
N         2.572518        3.986082       -3.693187
C         2.169720        4.185485       -2.288297
C         3.437896        4.011315       -1.438296
O         4.307414        3.162990       -1.644303
C         1.089513        3.203304       -1.812608
C        -0.282094        3.457905       -2.476809
C        -1.325978        2.520622       -1.857013
C        -0.735802        4.914297       -2.327823
H         2.797007        3.013413       -3.977605
H         1.786192        5.245288       -2.176817
H         1.403304        2.158877       -2.011420
H         0.989220        3.279497       -0.708794
H        -0.191411        3.227897       -3.574412
H        -1.085817        1.462889       -2.042420
H        -1.403403        2.660589       -0.771976
H        -2.318311        2.717216       -2.282778
H        -0.776806        5.227496       -1.279503
H        -0.071799        5.594219       -2.879015
H        -1.740506        5.052785       -2.748314
N         3.527494        4.828395       -0.325316
C         4.793304        4.861711        0.436402
C         4.460785        4.313722        1.840404
O         3.735177        4.915085        2.636094
C         5.321383        6.285476        0.530288
S         6.777281        6.276211        1.600687
H         2.922977        5.656415       -0.207182
H         5.550701        4.183021       -0.086978
H         5.534684        6.700398       -0.482482
H         4.576110        6.977818        0.992424
N         4.942980        3.041209        2.080319
C         4.724898        2.345122        3.351994
C         5.427688        3.000599        4.528107
O         6.255117        3.905995        4.407805
H         5.728616        2.682619        1.506111
H         3.615318        2.248180        3.555487
H         5.120107        1.281179        3.248892
N         5.198715        2.409388        5.770606
C         5.820087        2.975711        6.986886
C         7.269283        2.480209        7.185303
O         8.013423        3.076102        7.957091
C         4.969889        2.711597        8.241016
O         4.453984        1.380683        8.284780
H         4.334224        1.857801        5.934377
H         5.909981        4.111115        6.870083
H         5.541879        2.927708        9.165288
H         4.042709        3.331492        8.222880
H         5.113700        0.692186        8.571810
N         7.675482        1.338792        6.498482
C         9.109104        1.142592        6.146397
C         9.721113        2.382578        5.424682
O        10.874207        2.736584        5.648086
C         9.255478       -0.081311        5.241690
C         8.330713       -0.154891        4.031522
O         7.549315        0.793809        3.747005
O         8.378321       -1.228001        3.372890
H         7.026215        0.981187        5.770409
H         9.694401        0.992522        7.099204
H        10.309414       -0.175295        4.889014
H         9.109597       -1.010708        5.843990
N         8.850413        3.045990        4.585425
C         9.176820        4.129005        3.635475
C         9.706919        3.535922        2.298006
O        10.599695        4.078588        1.638980
C        10.128542        5.168996        4.230876
C         9.945203        6.540816        3.607778
O         9.340789        7.447297        4.179916
N        10.606102        6.776394        2.408994
H         7.972714        2.534077        4.311307
H         8.173201        4.627710        3.416802
H         9.947670        5.251596        5.330007
H        11.186667        4.828000        4.156309
H        10.892444        5.943495        1.871108
H        10.306948        7.551582        1.799006
N         9.192493        2.308997        1.918717
C         9.422501        1.761698        0.564195
C         8.204891        2.174008       -0.294809
O         7.122121        2.463896        0.194516
C         9.514022        0.228275        0.618703
C        10.879628       -0.224924        1.146978
C        10.851538       -1.716800        1.499014
C        12.223110       -2.171888        1.997916
N        12.147708       -3.574511        2.561676
H         8.367922        1.892497        2.404016
H        10.369541        2.201705        0.136607
H         8.702413       -0.187715        1.262106
H         9.334480       -0.202894       -0.387611
H        11.666694       -0.017389        0.394215
H        11.153649        0.366714        2.045179
H        10.065949       -1.891610        2.274498
H        10.539078       -2.314319        0.617816
H        12.978141       -2.148922        1.173395
H        12.613441       -1.484820        2.788579
H        11.438016       -3.637397        3.307983
H        11.897345       -4.265719        1.835624
H        13.052560       -3.866913        2.967776
N         8.455796        2.280018       -1.666481
C         7.337887        2.584395       -2.578284
C         6.736178        1.266394       -3.105377
O         7.426696        0.286923       -3.375897
C         7.841224        3.410297       -3.800577
O         8.657121        4.517905       -3.362886
C         6.688915        4.034380       -4.563592
H         9.238179        1.757706       -2.085986
H         6.554715        3.176789       -2.003584
H         8.489999        2.780792       -4.457483
H         9.358777        4.203720       -2.728305
H         5.987505        3.280384       -4.948105
H         6.109779        4.738895       -3.939410
H         7.058298        4.599914       -5.440995
N         5.378503        1.313213       -3.346277
C         4.619578        0.104917       -3.719800
C         3.855824        0.506681       -4.998080
O         3.310398        1.595019       -5.153620
C         3.655189       -0.335222       -2.601892
C         4.441909       -0.808890       -1.411288
C         4.980879        0.102207       -0.488199
C         4.713415       -2.181400       -1.272998
C         5.822207       -0.334483        0.534723
C         5.541583       -2.641811       -0.257599
C         6.111799       -1.706204        0.631123
O         6.955196       -2.225904        1.550516
H         4.793699        2.074799       -2.934903
H         5.334689       -0.746004       -3.933003
H         2.962798        0.489382       -2.319198
H         3.014398       -1.152695       -2.998381
H         4.767283        1.174282       -0.581395
H         4.283609       -2.891385       -1.981110
H         6.267389        0.377803        1.227706
H         5.766614       -3.698510       -0.141683
H         7.405209       -1.515376        2.213287
N         3.902003       -0.438619       -6.012393
C         3.394378       -0.143113       -7.360902
C         1.946808        0.334679       -7.414720
O         1.590978        1.167579       -8.245698
H         4.056903       -1.440415       -5.786180
H         4.028713        0.657490       -7.832107
H         3.516504       -1.044024       -8.016281
N         1.041018       -0.277904       -6.563192
C        -0.338179        0.250207       -6.441312
C        -0.871382       -0.165192       -5.068309
O        -0.189982       -0.833581       -4.288193
C        -1.210308       -0.268590       -7.580019
C        -1.321099       -1.773477       -7.630190
O        -1.743414       -2.437924       -6.668117
N        -0.872319       -2.415401       -8.758596
H         1.350719       -0.881978       -5.791700
H        -0.306883        1.393398       -6.470784
H        -2.251877        0.154103       -7.524920
H        -0.809777        0.135424       -8.550224
H        -0.673409       -1.855880       -9.597410
H        -1.149098       -3.390386       -8.921184
N        -2.144092        0.247595       -4.723321
C        -2.705388       -0.154793       -3.416112
C        -2.889907       -1.680921       -3.309413
O        -2.853782       -2.233888       -2.207422
C        -4.046406        0.542806       -3.146381
C        -4.402187        0.467303       -1.656279
C        -5.889282        0.718602       -1.392906
C        -6.743916       -0.467993       -1.838482
N        -8.042796       -0.545517       -1.070983
H        -2.763888        0.717518       -5.388113
H        -1.946809        0.134192       -2.614410
H        -4.001705        1.608622       -3.465199
H        -4.852100        0.100778       -3.770612
H        -4.112594       -0.522205       -1.237119
H        -3.801809        1.211590       -1.092520
H        -6.021807        0.922490       -0.300181
H        -6.222787        1.648000       -1.905114
H        -6.972002       -0.397615       -2.930517
H        -6.194991       -1.436423       -1.697087
H        -8.581618        0.329702       -1.137516
H        -8.657318       -1.348797       -1.442584
H        -7.869414       -0.752805       -0.058985
N        -3.216118       -2.418506       -4.436686
C        -3.167918       -3.901412       -4.347580
C        -1.806004       -4.428504       -3.825120
O        -1.761599       -5.252681       -2.919724
C        -3.522221       -4.526777       -5.685591
S        -3.967600       -6.235009       -5.344398
H        -3.034014       -2.044982       -5.395999
H        -3.923885       -4.206775       -3.548292
H        -4.397505       -4.026396       -6.179910
H        -2.716822       -4.402876       -6.454422
N        -0.673310       -3.881304       -4.395583
C         0.679717       -4.258080       -3.934777
C         0.867292       -3.799098       -2.460003
O         1.039687       -4.625689       -1.573778
C         1.728924       -3.637496       -4.861809
C         3.167376       -3.792593       -4.421210
O         4.011907       -2.925983       -4.691385
N         3.537696       -4.888620       -3.688406
H        -0.739991       -3.229178       -5.201376
H         0.766506       -5.387620       -3.929504
H         1.633904       -4.090712       -5.885290
H         1.521882       -2.549798       -5.019912
H         2.920217       -5.673714       -3.504577
H         4.515392       -5.041499       -3.450414
N         0.862511       -2.438022       -2.231621
C         1.030225       -1.824683       -0.893116
C         0.219799       -2.566013        0.197177
O         0.809580       -3.034703        1.165903
C         0.664291       -0.329308       -0.971281
C         0.505301        0.254889        0.403381
C         1.624885        0.678288        1.133524
C        -0.776905        0.327385        0.969605
C         1.462593        1.124899        2.447583
C        -0.926580        0.753692        2.288100
C         0.192791        1.140079        3.028888
H         0.509096       -1.795704       -2.960482
H         2.116592       -1.931186       -0.583810
H         1.460622        0.219798       -1.534794
H        -0.260310       -0.171599       -1.575207
H         2.619880        0.646598        0.688095
H        -1.652780        0.029217        0.395890
H         2.330879        1.454609        3.032781
H        -1.913493        0.773307        2.750877
H         0.059724        1.442387        4.063113
N        -1.147521       -2.663891        0.029809
C        -2.029211       -3.226911        1.076305
C        -1.835082       -4.757524        1.247321
O        -2.054494       -5.252385        2.352021
C        -3.494178       -2.955110        0.771484
S        -4.152612       -1.522522        1.642480
H        -1.618281       -2.300914       -0.816381
H        -1.716504       -2.785376        2.077608
H        -3.668397       -2.759305       -0.320880
H        -4.125703       -3.846608        0.991783
N        -1.439381       -5.493088        0.154005
C        -1.020023       -6.908721        0.274898
C         0.231380       -6.991322        1.183498
O         0.179977       -7.649608        2.218314
C        -0.756501       -7.508212       -1.107502
C        -1.926109       -8.347519       -1.558894
O        -2.855113       -8.634007       -0.780503
N        -1.950406       -8.788512       -2.852500
H        -1.291479       -5.054510       -0.772519
H        -1.838876       -7.488301        0.809284
H        -0.542806       -6.698378       -1.861892
H         0.172979       -8.125593       -1.115584
H        -1.189412       -8.627501       -3.501325
H        -2.686118       -9.439997       -3.162201
N         1.359984       -6.312484        0.781488
C         2.535309       -6.121508        1.670818
C         2.129603       -5.736107        3.112917
O         2.712682       -6.259700        4.066415
C         3.443219       -5.054411        1.079804
H         1.311685       -5.657204       -0.020691
H         3.085910       -7.119904        1.754305
H         2.910606       -4.099188        0.914506
H         4.299922       -4.843081        1.735183
H         3.851684       -5.364506        0.107579
N         1.089908       -4.849587        3.296007
C         0.606481       -4.476211        4.643678
C         0.110684       -5.746704        5.358001
O         0.636396       -6.107117        6.429090
C        -0.531520       -3.416901        4.567190
C        -1.188820       -3.267620        5.941819
C         0.027000       -2.078003        4.092486
H         0.717419       -4.284792        2.509681
H         1.468212       -4.049215        5.252188
H        -1.304490       -3.778005        3.834878
H        -1.752087       -4.157196        6.239297
H        -0.445322       -3.051706        6.729278
H        -1.891118       -2.425110        5.945219
H         0.680111       -2.171297        3.204782
H        -0.778581       -1.385217        3.824825
H         0.620379       -1.589598        4.877580
N        -0.902382       -6.483992        4.808090
C        -1.487481       -7.639406        5.530889
C        -0.424820       -8.742382        5.741282
O        -0.286184       -9.283422        6.838787
C        -2.746195       -8.161718        4.780885
C        -3.328978       -9.357298        5.533501
C        -3.772879       -7.033706        4.656196
H        -1.254023       -6.296516        3.847101
H        -1.783679       -7.298509        6.568416
H        -2.443394       -8.491724        3.753905
H        -3.692891       -9.080421        6.530911
H        -4.187013       -9.790308        4.988913
H        -2.600807      -10.166984        5.662724
H        -3.435481       -6.252899        3.956117
H        -4.739289       -7.402498        4.286221
H        -3.973613       -6.546681        5.618319
N         0.337292       -9.103979        4.648015
C         1.632820       -9.827419        4.744316
C         2.458524       -9.436498        5.994306
O         2.962897      -10.303498        6.713606
C         2.444183       -9.503524        3.475795
C         3.711077      -10.336518        3.350318
C         4.590304       -9.823624        2.219990
O         4.412388       -8.688810        1.720398
O         5.515512      -10.587376        1.818424
H         0.229409       -8.576393        3.759080
H         1.422476      -10.931378        4.819524
H         1.807187       -9.646300        2.574588
H         2.713421       -8.416024        3.450316
H         4.303421      -10.318283        4.289178
H         3.473676      -11.406969        3.182802
N         2.634320       -8.096219        6.232003
C         3.484617       -7.559123        7.311224
C         2.780989       -7.436898        8.688416
O         3.503690       -7.158690        9.665422
C         3.932116       -6.135111        6.918085
O         2.932193       -5.196497        7.347596
H         2.240196       -7.382883        5.583179
H         4.381685       -8.228794        7.451191
H         4.848601       -5.823586        7.461195
H         4.086523       -6.024912        5.823685
H         2.067998       -5.333309        6.819912
N         1.446724       -7.721415        8.809606
C         0.746299       -7.325812        9.993009
C         0.253115       -6.048223       10.204932
O        -0.281108       -5.671890       11.290657
H         0.865320       -7.774888        7.955908
H         0.700317       -8.057384       10.782046
N         0.199099       -5.091078        9.127882
C         0.278693       -3.664996        9.461288
C         1.576489       -3.166390       10.092072
O         1.584916       -2.132510       10.766275
H         0.725305       -5.335084        8.274776
H         0.121083       -3.063781        8.516711
H        -0.558084       -3.399898       10.155155
N         2.753193       -3.881402        9.905283
C         4.048377       -3.224398       10.174376
C         4.410417       -2.288790        8.997920
O         4.931990       -1.193306        9.213784
C         5.176192       -4.238711       10.522812
O         5.406102       -5.145488        9.443694
C         4.846679       -5.005078       11.792368
H         2.792522       -4.681923        9.249219
H         3.924181       -2.542208       11.075286
H         6.145313       -3.685302       10.595262
H         4.721300       -5.897907        9.447685
H         4.618100       -4.340582       12.635126
H         3.973317       -5.662378       11.645009
H         5.685000       -5.643897       12.099902
N         4.116881       -2.727713        7.715895
C         3.776723       -1.774413        6.642391
C         2.363702       -1.198480        6.937208
O         1.355203       -1.884119        7.020794
C         3.694222       -2.475379        5.276288
C         3.824480       -1.437803        4.139109
C         5.279688       -0.978378        4.049609
C         3.358499       -2.020488        2.807307
H         3.669777       -3.662976        7.569176
H         4.558318       -0.963790        6.619425
H         4.490701       -3.240809        5.181613
H         2.737078       -3.043624        5.185605
H         3.176099       -0.554979        4.375524
H         5.939897       -1.779391        3.684119
H         5.408024       -0.143310        3.336420
H         5.671890       -0.644282        5.015181
H         3.882191       -2.950576        2.563400
H         2.274202       -2.230487        2.798288
H         3.546123       -1.325485        1.978695
N         2.361287        0.173077        7.083384
C         1.153582        1.014306        7.061403
C         1.467078        2.131624        6.053496
O         2.524910        2.143797        5.411178
C         0.804208        1.561703        8.480290
O         1.909599        2.294704        9.017091
C         0.396580        0.443203        9.420086
H         3.248399        0.709977        7.121776
H         0.272779        0.409296        6.689999
H         0.010686        2.345122        8.404589
H         2.730818        1.727790        9.061398
H        -0.482384       -0.102305        9.052575
H         1.189313       -0.309594        9.564094
H         0.147203        0.834715       10.414880
N         0.520086        3.101483        5.812498
C         0.817219        4.133983        4.788819
C         1.565498        5.290383        5.491807
O         1.040081        6.036888        6.309083
C        -0.466416        4.621106        4.106384
C        -0.191214        5.374313        2.784094
C         0.649013        4.551912        1.803984
C        -1.521389        5.766220        2.128716
H        -0.358878        3.188322        6.335302
H         1.491621        3.670516        3.999980
H        -1.125195        3.751786        3.900278
H        -1.053191        5.280723        4.786109
H         0.370805        6.309083        3.033176
H         0.163812        3.607679        1.535780
H         0.829885        5.117495        0.880796
H         1.641593        4.314116        2.214913
H        -2.074898        4.890690        1.771111
H        -2.176078        6.298783        2.829978
H        -1.363680        6.419923        1.262303
N         2.919477        5.384417        5.171017
C         3.665588        6.637906        5.423696
C         2.983103        7.816582        4.687294
O         2.706620        8.861600        5.271704
C         5.128485        6.561319        4.938791
O         5.941819        6.023285        5.990117
H         3.284080        4.831598        4.365618
H         3.645086        6.856924        6.530319
H         5.237600        5.940389        4.022108
H         5.534979        7.575091        4.746288
H         6.396316        5.187281        5.642813
N         2.671924        7.615602        3.357514
C         2.011814        8.682600        2.577989
C         1.627399        8.111103        1.205922
O         2.174106        7.140110        0.697607
C         2.886112        9.942741        2.406924
C         4.209585        9.698492        1.796886
N         4.440579        9.708004        0.410380
C         5.456815        9.490513        2.398201
C         5.815011        9.515993        0.224382
N         6.446585        9.384799        1.417892
H         3.011589        6.789208        2.818298
H         1.075024        9.001912        3.146677
H         2.321712       10.716993        1.836807
H         3.029676       10.399602        3.421484
H         3.736212        9.846196       -0.314720
H         5.688400        9.413482        3.445091
H         6.290109        9.472722       -0.755811
N         0.581691        8.762096        0.565821
C         0.308608        8.462104       -0.859406
C         1.498620        9.010881       -1.687920
O         2.091605       10.041309       -1.353676
C        -0.983405        9.152080       -1.321789
C        -2.201903        8.601381       -0.634721
C        -2.934410        7.565086       -1.233422
C        -2.634419        9.135422        0.587802
C        -4.084206        7.071014       -0.614218
C        -3.783377        8.631690        1.203014
C        -4.508492        7.594804        0.612000
H         0.218419        9.657093        0.909183
H         0.223692        7.344885       -0.975076
H        -0.917118       10.254709       -1.168220
H        -1.082515        9.042916       -2.428017
H        -2.614705        7.149523       -2.189976
H        -2.082487        9.949639        1.065512
H        -4.655901        6.277197       -1.098187
H        -4.117522        9.062284        2.153308
H        -5.399498        7.197181        1.103609
N         1.813199        8.343083       -2.848607
C         2.967382        8.774023       -3.655485
C         4.204903        7.933779       -3.351599
O         4.263304        7.059087       -2.498297
H         1.491523        7.380123       -3.046679
H         2.693412        8.678510       -4.740719
H         3.182999        9.862804       -3.488215
N         5.281118        8.196513       -4.201009
C         6.547322        7.454098       -4.038618
C         7.296882        7.916087       -2.762409
O         7.295601        9.084709       -2.371981
C         7.463906        7.652713       -5.255194
C         6.888121        6.994722       -6.512478
C         7.788293        7.167709       -7.737383
C         7.992822        8.612223       -8.182121
N         6.725090        9.202695       -8.759779
H         5.336611        9.066720       -4.741113
H         6.275422        6.355213       -3.923886
H         7.648721        8.734989       -5.430399
H         8.466983        7.224386       -5.032776
H         6.761609        5.898104       -6.327811
H         5.870702        7.380912       -6.714592
H         8.792997        6.724498       -7.531622
H         7.393923        6.552004       -8.582702
H         8.344808        9.255379       -7.336309
H         8.802903        8.667323       -8.955289
H         5.997115        9.309394       -8.038705
H         6.894183       10.145299       -9.161592
H         6.345110        8.620503       -9.520478
N         7.892184        6.886297       -2.076278
C         8.721584        7.067613       -0.864285
C         9.986111        7.949206       -1.073693
O        10.390731        8.245205       -2.213583
C         9.174603        5.699785       -0.377606
S         7.963596        4.865013        0.685779
H         8.000116        5.951676       -2.531908
H         8.108097        7.630486       -0.094814
H         9.367599        4.996207       -1.226917
H        10.143818        5.749710        0.170120
O        10.548935        8.335888       -0.013989
